# Supplementary material for: Modification of the Transcription Factor FOXL2 at Serines 101 and 107 Disables DNA Binding, Leads to Nucleolar Relocalization, and Rewires Granulosa‐Cell Programs
Source: FASEB J. 2026 Aug 1;40(15):e72177. doi: 10.1096/fj.202602528R (PMC13428323; doi:10.1096/fj.202602528R)
Supplement: Supplementary file 2 — Table S1: DE genes in WT + Dox versus WT − Dox (RNAseq analysis) and GSEA. Table S2: DE genes in S101A + Dox versus WT + Dox (RNAseq analysis) and GSEA. Table S3: DE genes in S101D + Dox versus WT + Dox (RNAseq analysis) and GSEA. Table S4: DE genes in ΔC + Dox versus WT + Dox (RNAseq analysis) and GSEA. Table S5: FOXL2 WT interactome (MS analysis) and GSEA. Table S6: DIPs in S101A versus WT (MS analysis) and GSEA. Table S7: DIPs in S101D versus WT (MS analysis) and GSEA for LOI and GOI. Table S8: DIPs in ΔC versus WT (MS analysis) and GSEA. [file FSB2-40-e72177-s001.xlsx]

## Sheet: S1
Table S1: DE genes in WT + Dox vs WT - Dox (RNAseq analysis) and GSEA
ensembl_gene_id	hgnc_symbol	Fold Change	log2FoldChange	padj	description		GSEA	Term	Overlap	P-value	Adjusted P-value	Genes
ENSG00000285816	POLA2-CDC42EP2	0.289407	-1.78883	0.00166438	novel protein, POLA2-CDC42EP2 readthrough		Bioplanet 2019	TGF-beta regulation of extracellular matrix	21/565	4.536310880359965E-9	1.76008862157966E-06	IL11;TGFB2;JUP;SEMA3A;LAMA4;STC1;ANK3;INHBA;LHFPL2;FBLN5;CSRP2;CYP24A1;GRK5;TNFSF4;S1PR1;SNAI2;HAS2;ACKR3;PDE5A;CD55;CPA4
ENSG00000204362	LINC02783	0.393789	-1.34451	0.0165204	long intergenic non-protein coding RNA 2783		GO Biological Process 2025	Positive Regulation of Cell Migration (GO:0030335)	16/344	1.636497215641081E-8	0.0000217654129680263	EPHA4;CSF1R;FOXC2;TGFB2;FZD4;SEMA6D;SEMA3A;SYNPO2;THBS1;PLAU;PODXL;SNAI2;RAPGEF2;HAS2;F2RL1;PLPP3
ENSG00000230778	ANKRD63	0.405677	-1.3016	0.0019407	ankyrin repeat domain 63		GO Biological Process 2025	Regulation of Cell Migration (GO:0030334)	18/479	5.29444815031348E-8	0.0000352080801995846	EPHA4;CSF1R;MCTP1;LIMCH1;FZD4;SEMA6D;SEMA3A;SYNPO2;STC1;THBS1;PLAU;PODXL;PLXNA2;SNAI2;HAS2;F2RL1;PLXNB1;PLXNA4
ENSG00000100739	BDKRB1	0.408594	-1.29126	0.0419507	bradykinin receptor B1		Bioplanet 2019	FSH regulation of apoptosis	12/263	1.3390477093555467E-6	0.000259775255614976	KRT18;GRK5;STAR;FST;PTGER2;ITPR1;SLC16A7;CLU;PPFIA4;THBS1;GEM;CD55
ENSG00000095752	IL11	0.420089	-1.25123	0.000192463	interleukin 11		GO Biological Process 2025	Positive Regulation of Cell Motility (GO:2000147)	12/249	7.530396681571616E-7	0.000333847586216341	EPHA4;CSF1R;PLAU;PODXL;FZD4;SEMA6D;SEMA3A;SYNPO2;SNAI2;HAS2;F2RL1;THBS1
ENSG00000019186	CYP24A1	0.431115	-1.21386	0.00479108	cytochrome P450 family 24 subfamily A member 1		Bioplanet 2019	Other semaphorin interactions	4/16	6.4975673892606935E-6	0.000840352049011049	SEMA6D;ITGA1;PLXNA2;PLXNA4
ENSG00000151006	PRSS53	0.455823	-1.13346	0.00195316	serine protease 53		Bioplanet 2019	Axon guidance	12/325	1.1692695326151072E-5	0.00109218401679514	EFNB2;EPHA4;SEMA6D;SEMA3A;ITGA1;PLXNA2;UNC5C;PLXNB1;ANK3;RGMB;EPHB1;PLXNA4
ENSG00000169629	RGPD8	0.464381	-1.10662	0.0325574	RANBP2 like and GRIP domain containing 8		Bioplanet 2019	Semaphorin interactions	6/66	1.4074536298906513E-5	0.00109218401679514	SEMA6D;SEMA3A;ITGA1;PLXNA2;PLXNB1;PLXNA4
ENSG00000144583	MARCHF4	0.467937	-1.09561	0.0170458	membrane associated ring-CH-type finger 4		KEGG 2021	TGF-beta signaling pathway	7/94	1.0080779808096407E-5	0.00116848364198105	GREM2;TGFB2;FST;ID1;INHBA;RGMB;THBS1
ENSG00000170961	HAS2	0.472419	-1.08186	1.84808e-11	hyaluronan synthase 2		KEGG 2021	Axon guidance	9/182	1.5476604529550404E-5	0.00116848364198105	EFNB2;EPHA4;SEMA6D;SEMA3A;PLXNA2;UNC5C;PLXNB1;EPHB1;PLXNA4
ENSG00000186847	KRT14	0.478381	-1.06377	3.03731e-11	keratin 14		Reactome Pathways 2024	Semaphorin Interactions	6/64	1.17668917685261E-5	0.00281161385308749	SEMA6D;SEMA3A;ITGA1;PLXNA2;PLXNB1;PLXNA4
ENSG00000125968	ID1	0.486516	-1.03944	4.09517e-06	inhibitor of DNA binding 1		Reactome Pathways 2024	Other Semaphorin Interactions	4/19	1.3582675618780146E-5	0.00281161385308749	SEMA6D;ITGA1;PLXNA2;PLXNA4
ENSG00000128510	CPA4	0.487504	-1.03651	4.85967e-17	carboxypeptidase A4		GO Biological Process 2025	Neuron Projection Guidance (GO:0097485)	8/132	1.0694725744806971E-5	0.00305872274092434	EFNB2;EPHA4;KLF7;SEMA6D;SEMA3A;UNC5C;EPHB1;PLXNA4
ENSG00000249992	TMEM158	0.501838	-0.994706	0.000167621	transmembrane protein 158		GO Biological Process 2025	Regulation of GTPase Activity (GO:0043087)	8/134	1.19406750174911E-5	0.00305872274092434	EPHA4;FGD4;TBC1D2;RIC1;RAPGEF2;F2RL1;PLXNB1;TGM2
ENSG00000205683	DPF3	0.509293	-0.973431	0.0446782	double PHD fingers 3		GO Biological Process 2025	Semaphorin-Plexin Signaling Pathway (GO:0071526)	5/39	1.3798749207177494E-5	0.00305872274092434	SEMA3A;SEMA6D;PLXNA2;PLXNB1;PLXNA4
ENSG00000221866	PLXNA4	0.510542	-0.969899	0.000166648	plexin A4		GO Biological Process 2025	Axon Guidance (GO:0007411)	8/152	2.9768502457884344E-5	0.0048218913727111	EFNB2;EPHA4;KLF7;SEMA6D;SEMA3A;UNC5C;EPHB1;PLXNA4
ENSG00000182578	CSF1R	0.517878	-0.949316	2.2982e-08	colony stimulating factor 1 receptor		GO Biological Process 2025	Positive Regulation of GTPase Activity (GO:0043547)	7/111	2.9883691858956347E-5	0.0048218913727111	ARHGAP42;TBC1D2;RIC1;RAPGEF2;F2RL1;PLXNB1;TGM2
ENSG00000154928	EPHB1	0.521308	-0.939791	0.00125194	EPH receptor B1		GO Biological Process 2025	Axonogenesis (GO:0007409)	9/200	3.2629340116090215E-5	0.0048218913727111	EFNB2;EPHA4;KLF7;SEMA6D;SEMA3A;UNC5C;ANK3;EPHB1;PLXNA4
ENSG00000146350	TBC1D32	0.523686	-0.933227	0.0270907	TBC1 domain family member 32		WikiPathways 2024	Pluripotent Stem Cell Differentiation Pathway WP2848	5/48	3.873996340411402E-5	0.00748294986711866	CSF1R;IL11;WNT7B;FST;INHBA
ENSG00000178038	ALS2CL	0.523874	-0.932709	0.0415414	ALS2 C-terminal like		WikiPathways 2024	NRP1 Triggered Signaling In Pancreatic Cancer WP5144	5/53	6.288193165645935E-5	0.00748294986711866	TGFB2;SEMA3A;PLXNA2;SNAI2;PLXNA4
ENSG00000150551	LYPD1	0.529735	-0.916657	1.64009e-06	LY6/PLAUR domain containing 1		GO Biological Process 2025	Cellular Response to Prostaglandin Stimulus (GO:0071379)	3/10	5.6789733478324994E-5	0.00755303455261722	PTGFR;PTGER2;TNFSF4
ENSG00000144476	ACKR3	0.530034	-0.915844	0.00145175	atypical chemokine receptor 3		Bioplanet 2019	Sema3A-plexin repulsion signaling by inhibiting integrin adhesion	3/14	1.6827940889366884E-4	0.00998983254943726	SEMA3A;PLXNA2;PLXNA4
ENSG00000132639	SNAP25	0.55467	-0.850298	1.70704e-07	synaptosome associated protein 25		Bioplanet 2019	Beta-1 integrin cell surface interactions	5/66	1.8022893774757954E-4	0.00998983254943726	PLAU;LAMA4;ITGA1;THBS1;TGM2
ENSG00000176692	FOXC2	0.554869	-0.849781	0.00014785	forkhead box C2		Bioplanet 2019	Sema3A/PAK-dependent axon repulsion	3/15	2.0912370612730146E-4	0.0101424997471741	SEMA3A;PLXNA2;PLXNA4
ENSG00000231721	LINC-PINT	0.567907	-0.816272	0.0433999	long intergenic non-protein coding RNA, p53 induced transcript		Bioplanet 2019	CRMPs in Sema3A signaling	3/16	2.558839342148572E-4	0.0110314407194849	SEMA3A;PLXNA2;PLXNA4
ENSG00000076356	PLXNA2	0.573043	-0.803285	0.00103995	plexin A2		KEGG 2021	Proteoglycans in cancer	8/205	2.402117148245768E-4	0.012090656312837	TGFB2;PLAU;FZD4;WNT7B;ITPR1;ANK3;PPP1R12B;THBS1
ENSG00000106484	MEST	0.57346	-0.802235	9.09963e-15	mesoderm specific transcript		GO Biological Process 2025	Regulation of Cell Adhesion Mediated by Integrin (GO:0033628)	4/33	1.3149413106218794E-4	0.0130896037713485	FOXC2;TGFB2;PLAU;SNAI2
ENSG00000145358	DDIT4L	0.574715	-0.799082	6.25764e-06	DNA damage inducible transcript 4 like		GO Biological Process 2025	Positive Regulation of Hydrolase Activity (GO:0051345)	6/98	1.3231091453366618E-4	0.0130896037713485	TBC1D2;RIC1;RAPGEF2;F2RL1;PLXNB1;TGM2
ENSG00000133055	MYBPH	0.580821	-0.783834	3.33706e-08	myosin binding protein H		GO Biological Process 2025	Motor Neuron Axon Guidance (GO:0008045)	3/13	1.329946535168537E-4	0.0130896037713485	EPHA4;SEMA3A;PLXNA4
ENSG00000257354	MIRLET7IHG	0.581327	-0.782579	0.0498139	MIRLET7I host gene		GO Biological Process 2025	Regulation of Cell Population Proliferation (GO:0042127)	17/769	1.3778530285630058E-4	0.0130896037713485	EPHA4;CSF1R;PTGFR;IL11;TGFB2;JUP;ITGA1;INHBA;CLU;THBS1;EFNB2;ADGRG1;GRK5;TNFSF4;RAPGEF2;HAS2;SOX4
ENSG00000198959	TGM2	0.589709	-0.761926	3.75271e-27	transglutaminase 2		Reactome Pathways 2024	Signal Transduction	38/2613	1.3551554992788926E-4	0.0151337069664215	PTGFR;CD274;DOCK4;ARHGEF28;LAMA4;PTGER2;ITPR1;THBS1;RHOBTB1;LFNG;FGD4;ARHGAP42;GRK5;S1PR1;BDKRB1;SOX4;PAG1;CD55;TGFB2;JUP;FZD4;FST;WNT7B;CTNNBIP1;INHBA;ETV4;DUSP6;GREM2;ITCH;DAAM1;ID1;SNAI2;RAPGEF2;ACKR3;F2RL1;PLXNB1;PDE5A;PPP1R12B
ENSG00000205336	ADGRG1	0.599899	-0.737209	8.83904e-11	adhesion G protein-coupled receptor G1		Reactome Pathways 2024	SEMA3A-Plexin Repulsion Signaling by Inhibiting Integrin Adhesion	3/14	1.6827940889366884E-4	0.0151337069664215	SEMA3A;PLXNA2;PLXNA4
ENSG00000183876	ARSI	0.600183	-0.736526	9.25918e-05	arylsulfatase family member I		Reactome Pathways 2024	cGMP Effects	3/16	2.558839342148572E-4	0.0151337069664215	KCNMA1;ITPR1;PDE5A
ENSG00000095383	TBC1D2	0.60338	-0.728862	5.44835e-08	TBC1 domain family member 2		Reactome Pathways 2024	CRMPs in Sema3A Signaling	3/16	2.558839342148572E-4	0.0151337069664215	SEMA3A;PLXNA2;PLXNA4
ENSG00000223749	MIR503HG	0.606321	-0.721847	6.59304e-06	MIR503 host gene		Reactome Pathways 2024	Sema3A PAK Dependent Axon Repulsion	3/16	2.558839342148572E-4	0.0151337069664215	SEMA3A;PLXNA2;PLXNA4
ENSG00000188064	WNT7B	0.607592	-0.718825	5.61574e-12	Wnt family member 7B		Bioplanet 2019	Small ligand GPCRs	3/19	4.3508420936322557E-4	0.0168812673232931	PTGFR;PTGER2;S1PR1
ENSG00000166106	ADAMTS15	0.609141	-0.715151	0.0016801	ADAM metallopeptidase with thrombospondin type 1 motif 15		GO Biological Process 2025	Negative Regulation of Cell Adhesion (GO:0007162)	5/67	1.9352505097475448E-4	0.0171592211864282	EPHA4;PODXL;FZD4;SNAI2;PLXNB1
ENSG00000162545	CAMK2N1	0.611336	-0.709963	0.000380682	calcium/calmodulin dependent protein kinase II inhibitor 1		WikiPathways 2024	Glucocorticoid Receptor Pathway WP2880	5/70	2.37930799898597E-4	0.0176537262348384	IL11;FGD4;CAVIN2;SNAI2;ACKR3
ENSG00000122861	PLAU	0.612694	-0.706762	4.22215e-15	plasminogen activator, urokinase		WikiPathways 2024	Epithelial To Mesenchymal Transition In Colorectal Cancer WP4239	7/160	2.967012812577886E-4	0.0176537262348384	FOXC2;TGFB2;JUP;FZD4;WNT7B;ID1;SNAI2
ENSG00000176641	RNF152	0.612774	-0.706574	0.0263703	ring finger protein 152		Reactome Pathways 2024	Axon Guidance	13/541	3.972772809164418E-4	0.0205590992874258	EPHA4;SEMA6D;ARHGEF28;SEMA3A;ITGA1;UNC5C;ANK3;RGMB;EFNB2;PLXNA2;PLXNB1;EPHB1;PLXNA4
ENSG00000092969	TGFB2	0.614681	-0.702091	0.0129012	transforming growth factor beta 2		GO Biological Process 2025	Neuron Projection Development (GO:0031175)	8/206	2.4825629651998183E-4	0.0206363046482234	EPHA4;VASH2;RAPGEF2;PLXNB1;FRY;PPP1R9A;PPP1R12B;EPHB1
ENSG00000147465	STAR	0.615042	-0.701244	4.06714e-06	steroidogenic acute regulatory protein		Bioplanet 2019	TGF-beta regulation of skeletal system development	5/85	5.860950616016539E-4	0.0206731712637674	TGFB2;FST;ID1;INHBA;THBS1
ENSG00000122641	INHBA	0.61641	-0.698037	4.36665e-16	inhibin subunit beta A		WikiPathways 2024	Small Ligand GPCRs WP247	3/19	4.3508420936322557E-4	0.0207100083656895	PTGFR;PTGER2;S1PR1
ENSG00000117620	SLC35A3	0.616673	-0.697423	0.0106678	solute carrier family 35 member A3		Bioplanet 2019	TNF-alpha effects on cytokine activity, cell motility, and apoptosis	6/135	7.422659371053489E-4	0.0239999319664062	LFNG;KLF7;TGFB2;ITPR1;ACKR3;INHBA
ENSG00000249669	CARMN	0.619422	-0.691006	1.56472e-08	cardiac mesoderm enhancer-associated non-coding RNA		GO Biological Process 2025	Positive Regulation of Cell Adhesion Mediated by Integrin (GO:0033630)	3/17	3.0890709625441164E-4	0.0241674375304922	FOXC2;TGFB2;PODXL
ENSG00000167889	MGAT5B	0.620265	-0.689044	0.0028531	alpha-1,6-mannosylglycoprotein 6-beta-N-acetylglucosaminyltransferase B		Reactome Pathways 2024	Developmental Biology	23/1385	6.152599447964425E-4	0.025536304681443	EPHA4;FOXC2;JUP;SEMA6D;ARHGEF28;SEMA3A;ITGA1;UNC5C;FOXL2;ANK3;RGMB;EFNB2;LFNG;KRT18;ID1;KRT14;PLXNA2;DPF3;SNAI2;PLXNB1;EPHB1;PLXNA4;TEAD2
ENSG00000106003	LFNG	0.62179	-0.6855	1.72715e-07	LFNG O-fucosylpeptide 3-beta-N-acetylglucosaminyltransferase		Reactome Pathways 2024	Nervous System Development	13/567	6.168189536580439E-4	0.025536304681443	EPHA4;SEMA6D;ARHGEF28;SEMA3A;ITGA1;UNC5C;ANK3;RGMB;EFNB2;PLXNA2;PLXNB1;EPHB1;PLXNA4
ENSG00000127124	HIVEP3	0.629762	-0.667122	0.00063444	HIVEP zinc finger 3		GO Biological Process 2025	Ephrin Receptor Signaling Pathway (GO:0048013)	4/43	3.728321800717511E-4	0.0260982526050225	EFNB2;EPHA4;ARHGEF28;EPHB1
ENSG00000171914	TLN2	0.632832	-0.660105	0.000336724	talin 2		GO Biological Process 2025	Regulation of Chemokine Production (GO:0032642)	4/43	3.728321800717511E-4	0.0260982526050225	CSF1R;TNFSF4;F2RL1;SNAI2
ENSG00000270069	MIR222HG	0.633133	-0.659419	0.00124259	miR222/221 cluster host gene		WikiPathways 2024	miRNA Targets In ECM And Membrane Receptors WP2911	3/22	6.79473874529163E-4	0.0269524636896568	LAMA4;ITGA1;THBS1
ENSG00000102878	HSF4	0.635794	-0.65337	0.0365284	heat shock transcription factor 4		WikiPathways 2024	Ectoderm Differentiation WP2858	6/138	8.326373710268185E-4	0.0283096706149118	PAN2;JUP;PODXL;FZD4;PLXNA2;STC1
ENSG00000118263	KLF7	0.638975	-0.646168	1.86283e-05	KLF transcription factor 7		GO Biological Process 2025	Cardiac Epithelial to Mesenchymal Transition (GO:0060317)	3/19	4.3508420936322557E-4	0.0289330999226545	TGFB2;HAS2;SNAI2
ENSG00000175264	CHST1	0.640186	-0.643437	1.37776e-05	carbohydrate sulfotransferase 1		GO Biological Process 2025	Positive Regulation of Cellular Process (GO:0048522)	14/622	4.574778531313328E-4	0.0289735973649844	EPHA4;CSF1R;PTGFR;IL11;TGFB2;THBS1;EFNB2;ADGRG1;GRK5;TNFSF4;DPF3;HAS2;SOX4;TGM2
ENSG00000143847	PPFIA4	0.642674	-0.637842	0.00980693	PTPRF interacting protein alpha 4		Reactome Pathways 2024	Nitric Oxide Stimulates Guanylate Cyclase	3/23	7.768548758089916E-4	0.0292379925986293	KCNMA1;ITPR1;PDE5A
ENSG00000159167	STC1	0.64292	-0.63729	3.68661e-05	stanniocalcin 1		GO Biological Process 2025	Regulation of Interleukin-10 Production (GO:0032653)	4/46	4.8396396071303784E-4	0.0292578212612881	CD274;TNFSF4;F2RL1;THBS1
ENSG00000128567	PODXL	0.645282	-0.631999	6.85904e-13	podocalyxin like		GO Biological Process 2025	Negative Regulation of Cold-Induced Thermogenesis (GO:0120163)	4/47	5.257350452529112E-4	0.0304012004428857	FOXC2;ADAMTS5;LAMA4;ID1
ENSG00000162407	PLPP3	0.648191	-0.62551	1.64009e-06	phospholipid phosphatase 3		GO Biological Process 2025	Positive Regulation of MAPK Cascade (GO:0043410)	10/362	6.54967558943704E-4	0.0311109590498259	CSF1R;IL11;TGFB2;SEMA3A;WNT7B;RAPGEF2;ACKR3;F2RL1;THBS1;JCAD
ENSG00000264112	Lnc-VEZF1-1	0.64976	-0.622021	0.00354037	novel transcript		GO Biological Process 2025	Negative Regulation of Cell Projection Organization (GO:0031345)	4/51	7.186672758594328E-4	0.0322892087656788	EFNB2;EPHA4;SEMA3A;RAPGEF2
ENSG00000198768	APCDD1L	0.651141	-0.618958	7.08333e-10	APC down-regulated 1 like		GO Biological Process 2025	Positive Regulation of Small GTPase Mediated Signal Transduction (GO:0051057)	4/53	8.318130618923067E-4	0.0322892087656788	ADGRG1;F2RL1;PLXNB1;TGM2
ENSG00000164949	GEM	0.653591	-0.61354	0.0369476	GTP binding protein overexpressed in skeletal muscle		GO Biological Process 2025	Positive Regulation of Cell Adhesion (GO:0045785)	5/92	8.404534652732331E-4	0.0322892087656788	EPHA4;FOXC2;ADGRG1;TGFB2;TGM2
ENSG00000122420	PTGFR	0.655468	-0.609403	3.85932e-06	prostaglandin F receptor		GO Biological Process 2025	Generation of Neurons (GO:0048699)	7/192	8.805429713373517E-4	0.0322892087656788	TGFB2;FZD4;SEMA3A;WNT7B;ID1;RAPGEF2;SOX4
ENSG00000111057	KRT18	0.659959	-0.599551	1.03643e-12	keratin 18		GO Biological Process 2025	Acute Inflammatory Response (GO:0002526)	3/24	8.826774663734929E-4	0.0322892087656788	PLSCR1;TNFSF4;CTNNBIP1
ENSG00000135473	PAN2	0.663856	-0.591059	0.000240651	poly(A) specific ribonuclease subunit PAN2		GO Biological Process 2025	Endothelial Cell Development (GO:0001885)	3/24	8.826774663734929E-4	0.0322892087656788	STC1;F2RL1;RAPGEF2
ENSG00000156113	KCNMA1	0.66498	-0.588618	1.01371e-10	potassium calcium-activated channel subfamily M alpha 1		GO Biological Process 2025	Positive Regulation of Apoptotic Process (GO:0043065)	9/313	9.19361857952414E-4	0.0322892087656788	TGFB2;KCNMA1;ITPR1;FOXL2;CLU;THBS1;SOX4;DUSP6;TGM2
ENSG00000019549	SNAI2	0.666508	-0.585305	2.55391e-10	snail family transcriptional repressor 2		GO Biological Process 2025	Regulation of Cell Adhesion (GO:0030155)	6/142	9.660741640967607E-4	0.0329456061089408	EPHA4;ADGRG1;PLAU;PODXL;PLXNB1;TGM2
ENSG00000183496	MEX3B	1.5005	0.585446	0.0280375	mex-3 RNA binding family member B		WikiPathways 2024	Complement And Coagulation Cascades WP558	4/58	0.0011687214971704428	0.0329508755011235	PLAU;BDKRB1;CLU;CD55
ENSG00000064651	SLC12A2	1.50069	0.585627	0.00390841	solute carrier family 12 member 2		WikiPathways 2024	Dengue 2 Interactions With Complement And Coagulation Cascades WP3896	4/59	0.0012460415105466874	0.0329508755011235	PLAU;BDKRB1;CLU;CD55
ENSG00000108639	SYNGR2	1.50254	0.587407	0.0457675	synaptogyrin 2		GO Biological Process 2025	Cellular Response to Alcohol (GO:0097306)	4/56	0.0010242723184931454	0.0336934845105985	PTGFR;JUP;PTGER2;TNFSF4
ENSG00000173918	C1QTNF1	1.50808	0.592715	0.0477259	C1q and TNF related 1		GO Biological Process 2025	Synapse Organization (GO:0050808)	6/144	0.0010386713270184513	0.0336934845105985	WNT7B;PLXNA2;PLXNB1;ANK3;PPFIA4;PLXNA4
ENSG00000137801	THBS1	1.51191	0.596369	1.25413e-11	thrombospondin 1		GO Biological Process 2025	Negative Regulation of Response to Stimulus (GO:0048585)	4/57	0.0010948264681093147	0.0346649986352741	EPHA4;KLF7;MCTP1;CLU
ENSG00000179241	LDLRAD3	1.51325	0.59765	0.0365775	low density lipoprotein receptor class A domain containing 3		GO Biological Process 2025	Positive Regulation of Rho Protein Signal Transduction (GO:0035025)	3/26	0.0011207480761780352	0.0346649986352741	ADGRG1;F2RL1;PLXNB1
ENSG00000174804	FZD4	1.51521	0.599513	0.00693337	frizzled class receptor 4		GO Biological Process 2025	Adenylate Cyclase-Modulating G Protein-Coupled Receptor Signaling Pathway (GO:0007188)	7/202	0.0011828846634421497	0.035755377326774	PTGFR;ADGRG1;C1QTNF1;GRK5;PTGER2;S1PR1;RAPGEF2
ENSG00000107036	RIC1	1.52804	0.611681	0.000587935	RIC1 homolog, RAB6A GEF complex partner 1		Bioplanet 2019	Nitric oxide stimulation of guanylate cyclase	3/28	0.0013958068683998133	0.0386837903527948	KCNMA1;ITPR1;PDE5A
ENSG00000272405	Lnc-NES-2	1.52976	0.613304	0.0342273	novel transcript, antisense to BCAN		GO Biological Process 2025	Negative Regulation of Type II Interferon Production (GO:0032689)	3/28	0.0013958068683998133	0.0401431484966495	CD274;TNFSF4;INHBA
ENSG00000109756	RAPGEF2	1.54019	0.623109	2.09722e-05	Rap guanine nucleotide exchange factor 2		GO Biological Process 2025	Adenylate Cyclase-Activating G Protein-Coupled Receptor Signaling Pathway (GO:0007189)	6/153	0.001418592465671073	0.0401431484966495	PTGFR;ADGRG1;C1QTNF1;PTGER2;S1PR1;RAPGEF2
ENSG00000118596	SLC16A7	1.54194	0.624749	0.036321	solute carrier family 16 member 7		GO Biological Process 2025	Regulation of Blood Coagulation (GO:0030193)	3/29	0.0015478353236702124	0.0428879370933621	PLAU;F2RL1;THBS1
ENSG00000075213	SEMA3A	1.55251	0.634607	1.36914e-05	semaphorin 3A		GO Biological Process 2025	Negative Regulation of Metabolic Process (GO:0009892)	4/63	0.0015912486690028813	0.0430382344776681	ADAMTS5;FOXC2;LAMA4;ID1
ENSG00000214944	ARHGEF28	1.56611	0.647189	3.62231e-06	Rho guanine nucleotide exchange factor 28		GO Biological Process 2025	Neuron Projection Morphogenesis (GO:0048812)	6/157	0.0016179787397619598	0.0430382344776681	EPHA4;KLF7;PLXNB1;ANK3;PPP1R12B;EPHB1
ENSG00000152465	NMT2	1.57101	0.651692	4.0953e-09	N-myristoyltransferase 2		GO Biological Process 2025	Regulation of Chemotaxis (GO:0050920)	3/30	0.001709849718117101	0.0434776196601486	EFNB2;F2RL1;THBS1
ENSG00000138771	SHROOM3	1.58422	0.663773	1.63081e-06	shroom family member 3		GO Biological Process 2025	Positive Regulation of Cell Population Proliferation (GO:0008284)	11/484	0.001732566798487126	0.0434776196601486	EFNB2;EPHA4;CSF1R;PTGFR;IL11;TGFB2;GRK5;TNFSF4;HAS2;THBS1;SOX4
ENSG00000188313	PLSCR1	1.58605	0.665443	0.00114366	phospholipid scramblase 1		GO Biological Process 2025	Regulation of Cell-Matrix Adhesion (GO:0001952)	4/65	0.0017865770862195843	0.0440027319383712	JUP;PLAU;LIMCH1;THBS1
ENSG00000134363	FST	1.60749	0.684807	0.000202095	follistatin		GO Biological Process 2025	Cell-Cell Junction Organization (GO:0045216)	4/66	0.001890212878293467	0.0457087841478238	CSF1R;TGFB2;F2RL1;TLN2
ENSG00000198945	L3MBTL3	1.61867	0.69481	0.00498717	L3MBTL histone methyl-lysine binding protein 3		GO Biological Process 2025	Positive Regulation of Response to External Stimulus (GO:0032103)	6/163	0.001956170448013318	0.0464590481403163	PLSCR1;PLAU;CAMK2N1;TNFSF4;F2RL1;THBS1
ENSG00000125266	EFNB2	1.62295	0.698623	1.74164e-05	ephrin B2		GO Biological Process 2025	Positive Regulation of Locomotion (GO:0040017)	3/32	0.002064751361096147	0.0467570505186806	CSF1R;F2RL1;THBS1
ENSG00000112769	LAMA4	1.63803	0.711959	0.00588731	laminin subunit alpha 4		GO Biological Process 2025	Regulation of Cell Migration Involved in Sprouting Angiogenesis (GO:0090049)	3/32	0.002064751361096147	0.0467570505186806	FOXC2;THBS1;JCAD
ENSG00000139163	ETNK1	1.64249	0.71588	0.000166648	ethanolamine kinase 1		GO Biological Process 2025	Regulation of ERK1 and ERK2 Cascade (GO:0070372)	7/223	0.002079998060311037	0.0467570505186806	EPHA4;CSF1R;RAPGEF2;ACKR3;F2RL1;EPHB1;DUSP6
ENSG00000178585	CTNNBIP1	1.66002	0.731199	0.0228601	catenin beta interacting protein 1		GO Biological Process 2025	Regulation of JNK Cascade (GO:0046328)	5/115	0.002267053077832093	0.0478600094208997	ITCH;SEMA3A;WNT7B;F2RL1;EPHB1
ENSG00000139508	SLC46A3	1.66801	0.738126	0.0412541	solute carrier family 46 member 3
ENSG00000116106	EPHA4	1.67038	0.740175	0.000322804	EPH receptor A4
ENSG00000149090	PAMR1	1.69105	0.757917	1.14203e-06	peptidase domain containing associated with muscle regeneration 1
ENSG00000165757	JCAD	1.69128	0.758119	1.63081e-06	junctional cadherin 5 associated
ENSG00000173801	JUP	1.7009	0.766298	0.000691444	junction plakoglobin
ENSG00000138735	PDE5A	1.70385	0.7688	0.0160861	phosphodiesterase 5A
ENSG00000168497	CAVIN2	1.71198	0.775664	4.41938e-07	caveolae associated protein 2
ENSG00000107611	CUBN	1.71837	0.781038	0.0278138	cubilin
ENSG00000165895	ARHGAP42	1.74577	0.803864	0.00401347	Rho GTPase activating protein 42
ENSG00000179431	FJX1	1.75558	0.811949	6.94918e-05	four-jointed box kinase 1
ENSG00000164050	PLXNB1	1.76173	0.816992	8.00904e-06	plexin B1
ENSG00000175130	MARCKSL1	1.76467	0.8194	2.75757e-15	MARCKS like 1
ENSG00000076641	PAG1	1.76931	0.823187	0.0146488	phosphoprotein membrane anchor with glycosphingolipid microdomains 1
ENSG00000064042	LIMCH1	1.77287	0.826083	0.00191161	LIM and calponin homology domains 1
ENSG00000135048	CEMIP2	1.77998	0.83186	2.00846e-08	cell migration inducing hyaluronidase 2
ENSG00000261796	ISY1-RAB43	1.78017	0.832011	0.000212343	ISY1-RAB43 readthrough
ENSG00000151150	ANK3	1.79294	0.842331	0.000993597	ankyrin 3
ENSG00000077157	PPP1R12B	1.79552	0.844404	3.74455e-06	protein phosphatase 1 regulatory subunit 12B
ENSG00000178033	CALHM5	1.80332	0.850659	5.60063e-08	calcium homeostasis modulator family member 5
ENSG00000175832	ETV4	1.80887	0.855087	0.000488104	ETS variant transcription factor 4
ENSG00000290923	PGM5P2	1.81267	0.858116	0.0160419	phosphoglucomutase 5 pseudogene 2
ENSG00000154642	C21orf91	1.81293	0.858325	0.000833994	chromosome 21 open reading frame 91
ENSG00000150995	ITPR1	1.82103	0.864752	0.0187444	inositol 1,4,5-trisphosphate receptor type 1
ENSG00000229953	BCAN-AS2	1.84066	0.880226	0.0371161	BCAN antisense RNA 2
ENSG00000213160	KLHL23	1.84391	0.882767	0.0137361	kelch like family member 23
ENSG00000139132	FGD4	1.84434	0.883107	0.0360093	FYVE, RhoGEF and PH domain containing 4
ENSG00000137266	SLC22A23	1.85071	0.88808	0.00734028	solute carrier family 22 member 23
ENSG00000140092	FBLN5	1.87383	0.905991	0.00286072	fibulin 5
ENSG00000114423	CBLB	1.87395	0.906084	1.135e-07	Cbl proto-oncogene B
ENSG00000128512	DOCK4	1.8991	0.925317	0.00103995	dedicator of cytokinesis 4
ENSG00000175745	NR2F1	1.91131	0.934562	1.70045e-11	nuclear receptor subfamily 2 group F member 1
ENSG00000072422	RHOBTB1	1.91558	0.937778	1.04009e-13	Rho related BTB domain containing 1
ENSG00000117586	TNFSF4	1.91586	0.93799	5.72779e-05	TNF superfamily member 4
ENSG00000120885	CLU	1.92362	0.943826	6.49153e-15	clusterin
ENSG00000175471	MCTP1	1.93218	0.950228	0.000209996	multiple C2 and transmembrane domain containing 1
ENSG00000074219	TEAD2	1.93552	0.95272	0.000225306	TEA domain transcription factor 2
ENSG00000198873	GRK5	1.94488	0.959681	0.000270724	G protein-coupled receptor kinase 5
ENSG00000164418	GRIK2	1.94966	0.96322	0.000677708	glutamate ionotropic receptor kainate type subunit 2
ENSG00000196352	CD55	1.95642	0.968219	2.3804e-07	CD55 molecule (Cromer blood group)
ENSG00000122550	KLHL7	1.9671	0.976069	2.06052e-12	kelch like family member 7
ENSG00000100592	DAAM1	1.97311	0.980473	3.38921e-08	dishevelled associated activator of morphogenesis 1
ENSG00000174136	RGMB	1.97362	0.980844	1.35427e-18	repulsive guidance molecule BMP co-receptor b
ENSG00000154736	ADAMTS5	1.98548	0.98949	0.0360093	ADAM metallopeptidase with thrombospondin type 1 motif 5
ENSG00000170396	ZNF804A	1.99165	0.993968	0.00123473	zinc finger protein 804A
ENSG00000164823	OSGIN2	2.01305	1.00938	8.24632e-08	oxidative stress induced growth inhibitor family member 2
ENSG00000139318	DUSP6	2.01722	1.01237	0.0170458	dual specificity phosphatase 6
ENSG00000175183	CSRP2	2.04194	1.02994	9.2831e-05	cysteine and glycine rich protein 2
ENSG00000172403	SYNPO2	2.0778	1.05505	1.95014e-14	synaptopodin 2
ENSG00000233251	Lnc-EFEMP1-3	2.22016	1.15066	0.0256742	novel transcript, antisense to CCDC85A
ENSG00000138190	EXOC6	2.23085	1.15759	0.0108939	exocyst complex component 6
ENSG00000213949	ITGA1	2.24297	1.16541	3.33128e-26	integrin subunit alpha 1
ENSG00000055813	CCDC85A	2.25033	1.17014	0.0027063	coiled-coil domain containing 85A
ENSG00000073910	FRY	2.31163	1.20891	0.00545997	FRY microtubule binding protein
ENSG00000137872	SEMA6D	2.32871	1.21953	0.0016801	semaphorin 6D
ENSG00000125384	PTGER2	2.35692	1.2369	0.00259808	prostaglandin E receptor 2
ENSG00000164251	F2RL1	2.3833	1.25296	3.59716e-59	F2R like trypsin receptor 1
ENSG00000162654	GBP4	2.38617	1.25469	0.00439961	guanylate binding protein 4
ENSG00000124766	SOX4	2.41294	1.27079	2.69535e-41	SRY-box transcription factor 4
ENSG00000145685	LHFPL2	2.42057	1.27534	5.15812e-22	LHFPL tetraspan subfamily member 2
ENSG00000120217	CD274	2.44205	1.28809	0.00020832	CD274 molecule
ENSG00000289720	ITCH	2.46125	1.29939	5.85739e-07	novel protein
ENSG00000158528	PPP1R9A	3.00022	1.58507	0.0224749	protein phosphatase 1 regulatory subunit 9A
ENSG00000182168	UNC5C	3.13089	1.64657	0.0416949	unc-5 netrin receptor C
ENSG00000139209	SLC38A4	3.22894	1.69106	2.35563e-26	solute carrier family 38 member 4
ENSG00000287516	Lnc-KMO-1	3.35322	1.74555	0.00294166	novel transcript
ENSG00000254726	MEX3A	3.6073	1.85092	4.58548e-06	mex-3 RNA binding family member A
ENSG00000162415	ZSWIM5	3.7745	1.91629	3.02695e-09	zinc finger SWIM-type containing 5
ENSG00000143494	VASH2	4.22062	2.07745	9.40566e-06	vasohibin 2
ENSG00000183770	FOXL2	4.47301	2.16125	9.0356e-54	forkhead box L2
ENSG00000246430	LINC00968	5.01927	2.32748	4.75051e-08	long intergenic non-protein coding RNA 968
ENSG00000180875	GREM2	7.03405	2.81436	3.03731e-11	gremlin 2, DAN family BMP antagonist
ENSG00000170989	S1PR1	7.61953	2.9297	2.11618e-49	sphingosine-1-phosphate receptor 1

## Sheet: S2
Table S2: DE genes in S101A + Dox vs WT + Dox (RNAseq analysis) and GSEA
ensembl_gene_id	hgnc_symbol	Fold Change	log2FoldChange	padj	LOF/GOF/Unaffected	description		GSEA	Term	Overlap	P-value	Adjusted P-value	Genes
ENSG00000170989	S1PR1	0.31949	-1.64616	8.62649e-14	LOF	sphingosine-1-phosphate receptor 1		Bioplanet 2019	Other semaphorin interactions	3/16	3.77185285167105E-6	0.000652530543339091	SEMA6D;ITGA1;PLXNA4
ENSG00000246430	LINC00968	0.356193	-1.48927	0.0162409	LOF	long intergenic non-protein coding RNA 968		GO Biological Process 2025	Regulation of Interleukin-10 Production (GO:0032653)	4/46	1.8986985018884242E-6	0.00106896725656318	CD274;TNFSF4;F2RL1;THBS1
ENSG00000055813	CCDC85A	0.404911	-1.30432	0.0162409	LOF	coiled-coil domain containing 85A		Reactome Pathways 2024	Other Semaphorin Interactions	3/19	6.5003106678941865E-6	0.00119605716289253	SEMA6D;ITGA1;PLXNA4
ENSG00000162415	ZSWIM5	0.409628	-1.28761	0.0162409	LOF	zinc finger SWIM-type containing 5		KEGG 2021 Human	TGF-beta signaling pathway	4/94	3.317731146407701E-5	0.00185792944198831	FST;ID1;RGMB;THBS1
ENSG00000150995	ITPR1	0.4757	-1.07188	0.0303838	LOF	inositol 1,4,5-trisphosphate receptor type 1		GO Biological Process 2025	Positive Regulation of Locomotion (GO:0040017)	3/32	3.269487592551806E-5	0.00469992154758897	CSF1R;F2RL1;THBS1
ENSG00000107611	CUBN	0.575288	-0.797644	0.0489816	LOF	cubilin		GO Biological Process 2025	Negative Regulation of Cytokine Production (GO:0001818)	5/191	3.334048537748503E-5	0.00469992154758897	CD274;ITCH;TNFSF4;F2RL1;THBS1
ENSG00000124766	SOX4	0.591216	-0.758243	0.00351261	LOF	SRY-box transcription factor 4		GO Biological Process 2025	Regulation of Cell Migration (GO:0030334)	7/479	3.425453400386793E-5	0.00469992154758897	CSF1R;LIMCH1;SEMA6D;HAS2;F2RL1;THBS1;PLXNA4
ENSG00000122550	KLHL7	0.598357	-0.740921	0.000184527	LOF	kelch like family member 7		GO Biological Process 2025	Positive Regulation of Cytokine Production Involved in Immune Response (GO:0002720)	3/35	4.296859355298207E-5	0.00469992154758897	TNFSF4;F2RL1;CD55
ENSG00000172403	SYNPO2	0.633864	-0.657755	0.0162409	LOF	synaptopodin 2		GO Biological Process 2025	Positive Regulation of Cell Migration (GO:0030335)	6/344	5.0087973864180904E-5	0.00469992154758897	CSF1R;SEMA6D;HAS2;F2RL1;PLPP3;THBS1
ENSG00000165757	JCAD	0.64423	-0.634352	0.024734	LOF	junctional cadherin 5 associated		GO Biological Process 2025	Regulation of Chemokine Production (GO:0032642)	3/43	8.015092485645338E-5	0.00644642438488332	CSF1R;TNFSF4;F2RL1
ENSG00000145685	LHFPL2	0.711126	-0.491822	0.111021	Unaffected	LHFPL tetraspan subfamily member 2		GO Biological Process 2025	Positive Regulation of Cell Motility (GO:2000147)	5/249	1.1707272575058755E-4	0.00823899307469759	CSF1R;SEMA6D;HAS2;F2RL1;THBS1
ENSG00000254726	MEX3A	0.743331	-0.427923	0.999992	Unaffected	mex-3 RNA binding family member A		GO Biological Process 2025	Inflammatory Response (GO:0006954)	5/261	1.4590947295918793E-4	0.00829986900503063	PTGFR;CSF1R;ITCH;TNFSF4;THBS1
ENSG00000139209	SLC38A4	0.750581	-0.413921	0.999992	Unaffected	solute carrier family 38 member 4		GO Biological Process 2025	Positive Regulation of Chemokine Production (GO:0032722)	3/54	1.5872402611939582E-4	0.00829986900503063	CSF1R;TNFSF4;F2RL1
ENSG00000100592	DAAM1	0.812688	-0.299227	0.999992	Unaffected	dishevelled associated activator of morphogenesis 1		GO Biological Process 2025	Positive Regulation of Leukocyte Chemotaxis (GO:0002690)	3/56	1.7690662177685185E-4	0.00829986900503063	CSF1R;F2RL1;THBS1
ENSG00000196352	CD55	0.816462	-0.292543	0.999992	Unaffected	CD55 molecule (Cromer blood group)		GO Biological Process 2025	Regulation of Type II Interferon Production (GO:0032649)	3/88	6.708009380267092E-4	0.0176197360133541	CD274;TNFSF4;F2RL1
ENSG00000164949	GEM	0.822485	-0.28194	0.999992	Unaffected	GTP binding protein overexpressed in skeletal muscle		GO Biological Process 2025	Positive Regulation of Phosphorylation (GO:0042327)	3/94	8.128076838602153E-4	0.0190671135838875	CSF1R;LIMCH1;THBS1
ENSG00000289720	ITCH	0.822662	-0.281628	0.999992	Unaffected	novel protein		Reactome Pathways 2024	Semaphorin Interactions	3/64	2.6304650987746833E-4	0.024200278908727	SEMA6D;ITGA1;PLXNA4
ENSG00000117620	SLC35A3	0.837828	-0.255275	0.999992	Unaffected	solute carrier family 35 member A3		Bioplanet 2019	Semaphorin interactions	3/66	2.881297142583939E-4	0.024923220283351	SEMA6D;ITGA1;PLXNA4
ENSG00000120217	CD274	0.86108	-0.21578	0.999992	Unaffected	CD274 molecule		Bioplanet 2019	TGF-beta regulation of skeletal system development	3/85	6.062085410965901E-4	0.025272472663179	FST;ID1;THBS1
ENSG00000137872	SEMA6D	0.870738	-0.19969	0.999992	Unaffected	semaphorin 6D		Bioplanet 2019	Hematopoietic cell lineage	3/88	6.708009380267092E-4	0.025272472663179	CSF1R;ITGA1;CD55
ENSG00000174136	RGMB	0.882195	-0.180831	0.999992	Unaffected	repulsive guidance molecule BMP co-receptor b		Bioplanet 2019	TGF-beta regulation of extracellular matrix	6/565	7.304182850629783E-4	0.025272472663179	CYP24A1;TNFSF4;HAS2;PDE5A;LHFPL2;CD55
ENSG00000213949	ITGA1	0.883615	-0.178511	0.999992	Unaffected	integrin subunit alpha 1		KEGG 2021 Human	Hematopoietic cell lineage	3/99	9.447195722076117E-4	0.0264521480218131	CSF1R;ITGA1;CD55
ENSG00000183770	FOXL2	0.913319	-0.13081	0.999992	Unaffected	forkhead box L2		GO Biological Process 2025	Negative Regulation of DNA-binding Transcription Factor Activity (GO:0043433)	3/122	0.0017241604912353573	0.0313129792440485	ITCH;TNFSF4;ID1
ENSG00000179431	FJX1	0.914505	-0.128936	0.999992	Unaffected	four-jointed box kinase 1		GO Biological Process 2025	Regulation of Response to External Stimulus (GO:0032101)	3/132	0.0021587920398573723	0.035747056424697	TNFSF4;F2RL1;CD55
ENSG00000166106	ADAMTS15	0.923879	-0.114225	0.999992	Unaffected	ADAM metallopeptidase with thrombospondin type 1 motif 15		GO Biological Process 2025	Positive Regulation of Cell Population Proliferation (GO:0008284)	5/484	0.0023745097484906583	0.038195685382864	PTGFR;CSF1R;TNFSF4;HAS2;THBS1
ENSG00000168497	CAVIN2	0.941948	-0.0862806	0.999992	Unaffected	caveolae associated protein 2		GO Biological Process 2025	Regulation of Intracellular Signal Transduction (GO:1902531)	4/302	0.0027649218198412123	0.0409644995939632	CSF1R;ARHGEF28;F2RL1;PLPP3
ENSG00000064042	LIMCH1	0.964907	-0.0515376	0.999992	Unaffected	LIM and calponin homology domains 1		GO Biological Process 2025	Regulation of Cell Population Proliferation (GO:0042127)	6/769	0.0034966299830765297	0.0475618174719748	PTGFR;CSF1R;TNFSF4;ITGA1;HAS2;THBS1
ENSG00000145358	DDIT4L	0.967888	-0.0470874	0.999992	Unaffected	DNA damage inducible transcript 4 like		GO Biological Process 2025	Positive Regulation of Cytokine Production (GO:0001819)	4/325	0.0035966528121654227	0.0475618174719748	CD274;CSF1R;TNFSF4;F2RL1
ENSG00000162407	PLPP3	0.969376	-0.0448719	0.999992	Unaffected	phospholipid phosphatase 3		GO Biological Process 2025	+ Reg of Phosphatidylinositol 3-Kinase/Prot Kinase B Signal Transduction (GO:0051897)	3/162	0.003849598307836616	0.0479349027415675	CSF1R;F2RL1;THBS1
ENSG00000122420	PTGFR	0.983359	-0.0242096	0.999992	Unaffected	prostaglandin F receptor		GO Biological Process 2025	Positive Regulation of Response to External Stimulus (GO:0032103)	3/163	0.003916528465563248	0.0479349027415675	TNFSF4;F2RL1;THBS1
ENSG00000134363	FST	0.989406	-0.0153661	0.999992	Unaffected	follistatin		Bioplanet 2019	FSH regulation of apoptosis	4/263	0.001674111932849426	0.0482702273971584	FST;THBS1;CD55;GEM
ENSG00000117586	TNFSF4	0.992195	-0.0113044	0.999992	Unaffected	TNF superfamily member 4
ENSG00000164251	F2RL1	0.993777	-0.00900552	0.999992	Unaffected	F2R like trypsin receptor 1
ENSG00000264112	Lnc-VEZF1-1	1.00026	0.000378092	0.999992	Unaffected	novel transcript
ENSG00000137801	THBS1	1.01309	0.0187554	0.999992	Unaffected	thrombospondin 1
ENSG00000154642	C21orf91	1.01947	0.0278145	0.999992	Unaffected	chromosome 21 open reading frame 91
ENSG00000135048	CEMIP2	1.02414	0.0344173	0.999992	Unaffected	cell migration inducing hyaluronidase 2
ENSG00000221866	PLXNA4	1.03116	0.0442707	0.999992	Unaffected	plexin A4
ENSG00000138735	PDE5A	1.03997	0.0565467	0.999992	Unaffected	phosphodiesterase 5A
ENSG00000125968	ID1	1.04599	0.0648674	0.999992	Unaffected	inhibitor of DNA binding 1
ENSG00000214944	ARHGEF28	1.05311	0.0746626	0.999992	Unaffected	Rho guanine nucleotide exchange factor 28
ENSG00000132639	SNAP25	1.06552	0.0915596	0.999992	Unaffected	synaptosome associated protein 25
ENSG00000183876	ARSI	1.08864	0.122533	0.999992	Unaffected	arylsulfatase family member I
ENSG00000019186	CYP24A1	1.09081	0.125395	0.999992	Unaffected	cytochrome P450 family 24 subfamily A member 1
ENSG00000133055	MYBPH	1.09616	0.132459	0.999992	Unaffected	myosin binding protein H
ENSG00000182578	CSF1R	1.14771	0.198759	0.999992	Unaffected	colony stimulating factor 1 receptor
ENSG00000150551	LYPD1	1.17001	0.226524	0.999992	Unaffected	LY6/PLAUR domain containing 1
ENSG00000249992	TMEM158	1.17221	0.229231	0.999992	Unaffected	transmembrane protein 158
ENSG00000170961	HAS2	1.33579	0.417693	0.917943	Unaffected	hyaluronan synthase 2
ENSG00000269897	COMMD3-BMI1	2.08625	1.06091	0.0475361	GOF	COMMD3-BMI1 readthrough
ENSG00000169629	RGPD8	2.34124	1.22727	0.0343632	LOF	RANBP2 like and GRIP domain containing 8

## Sheet: S3
Table S3: DE genes in S101D + Dox vs WT + Dox (RNAseq analysis) and GSEA
ensembl_gene_id	hgnc_symbol	FoldChange	log2FoldChange	padj	LOF/GOF/Unaffected	description			GSEA	Term	Overlap	P-value	Adjusted P-value	Genes
ENSG00000180875	GREM2	0.0751687	-3.73372	4.31838e-15	LOF	gremlin 2, DAN family BMP antagonist			Bioplanet 2019	TGF-beta regulation of extracellular matrix	14/565	7.745222890517771E-8	0.0000203699362020617	IL11;JUP;SEMA3A;ANK3;LHFPL2;INHBA;CSRP2;GRK5;TNFSF4;S1PR1;HAS2;SNAI2;CD55;CPA4
ENSG00000170989	S1PR1	0.132243	-2.91874	1.33926e-41	LOF	sphingosine-1-phosphate receptor 1			KEGG 2021 Human	TGF-beta signaling pathway	6/94	2.5871474758934607E-6	0.000214733240499157	GREM2;FST;ID1;INHBA;RGMB;THBS1
ENSG00000246430	LINC00968	0.204401	-2.29053	2.24314e-07	LOF	long intergenic non-protein coding RNA 968			WikiPathways 2024	Pluripotent Stem Cell Differentiation Pathway WP2848	5/48	1.6216739038556267E-6	0.0002594678246169	CSF1R;IL11;WNT7B;FST;INHBA
ENSG00000162415	ZSWIM5	0.228664	-2.1287	1.14829e-09	LOF	zinc finger SWIM-type containing 5			GO Biological Process 2025	Regulation of Cell Migration (GO:0030334)	12/479	6.438568782633798E-7	0.000417627619428694	CSF1R;PLAU;LIMCH1;PODXL;SYNPO2;SEMA3A;PLXNA2;HAS2;F2RL1;SNAI2;PLXNB1;THBS1
ENSG00000158528	PPP1R9A	0.283869	-1.8167	0.000144539	LOF	protein phosphatase 1 regulatory subunit 9A			GO Biological Process 2025	Positive Regulation of Cell Motility (GO:2000147)	9/249	9.168553664735339E-7	0.000417627619428694	CSF1R;PLAU;PODXL;SYNPO2;SEMA3A;HAS2;F2RL1;SNAI2;THBS1
ENSG00000287516	Lnc-KMO-1	0.327153	-1.61196	0.0134465	LOF	novel transcript			GO Biological Process 2025	Positive Regulation of Cell Migration (GO:0030335)	10/344	1.589425191456061E-6	0.00048265544980549	CSF1R;PLAU;PODXL;SYNPO2;SEMA3A;RAPGEF2;HAS2;F2RL1;SNAI2;THBS1
ENSG00000139209	SLC38A4	0.341112	-1.55168	1.47384e-13	LOF	solute carrier family 38 member 4			GO Biological Process 2025	Regulation of Cell Population Proliferation (GO:0042127)	14/769	3.0939525324387352E-6	0.000704647689262922	IL11;CSF1R;JUP;ITGA1;INHBA;CLU;THBS1;EFNB2;ADGRG1;GRK5;TNFSF4;RAPGEF2;HAS2;SOX4
ENSG00000254726	MEX3A	0.341375	-1.55057	0.000177104	LOF	mex-3 RNA binding family member A			GO Biological Process 2025	Regulation of Chemokine Production (GO:0032642)	4/43	3.008017049567577E-5	0.00548060706431212	CSF1R;TNFSF4;F2RL1;SNAI2
ENSG00000164823	OSGIN2	0.366817	-1.44687	1.9653e-13	LOF	oxidative stress induced growth inhibitor family member 2			GO Biological Process 2025	Regulation of Interleukin-10 Production (GO:0032653)	4/46	3.9400539284995934E-5	0.00598231521477188	CD274;TNFSF4;F2RL1;THBS1
ENSG00000055813	CCDC85A	0.379586	-1.3975	0.000482696	LOF	coiled-coil domain containing 85A			GO Biological Process 2025	Positive Regulation of Hydrolase Activity (GO:0051345)	5/98	5.468734742442069E-5	0.00711716764337817	TBC1D2;RIC1;RAPGEF2;F2RL1;PLXNB1
ENSG00000143494	VASH2	0.389679	-1.35964	0.026446	LOF	vasohibin 2			GO Biological Process 2025	Positive Regulation of GTPase Activity (GO:0043547)	5/111	9.89541103691529E-5	0.0112683993182872	TBC1D2;RIC1;RAPGEF2;F2RL1;PLXNB1
ENSG00000124766	SOX4	0.390308	-1.35731	0.000257059	LOF	SRY-box transcription factor 4			GO Biological Process 2025	Regulation of Cell-Matrix Adhesion (GO:0001952)	4/65	1.5397298660886453E-4	0.0138283799433256	JUP;PLAU;LIMCH1;THBS1
ENSG00000107611	CUBN	0.399573	-1.32347	1.08489e-08	LOF	cubilin			GO Biological Process 2025	Positive Regulation of Rho Protein Signal Transduction (GO:0035025)	3/26	1.6724263135218725E-4	0.0138283799433256	ADGRG1;F2RL1;PLXNB1
ENSG00000073910	FRY	0.399766	-1.32277	0.0145317	LOF	FRY microtubule binding protein			GO Biological Process 2025	Negative Regulation of Type II Interferon Production (GO:0032689)	3/28	2.094682622131113E-4	0.0138283799433256	CD274;TNFSF4;INHBA
ENSG00000162654	GBP4	0.425795	-1.23177	0.00739216	LOF	guanylate binding protein 4			GO Biological Process 2025	Neuron Projection Development (GO:0031175)	6/206	2.167285344537056E-4	0.0138283799433256	VASH2;RAPGEF2;PLXNB1;PPP1R9A;FRY;PPP1R12B
ENSG00000120217	CD274	0.434209	-1.20354	1.28451e-05	LOF	CD274 molecule			GO Biological Process 2025	Regulation of Blood Coagulation (GO:0030193)	3/29	2.3293970411646727E-4	0.0138283799433256	PLAU;F2RL1;THBS1
ENSG00000077157	PPP1R12B	0.442068	-1.17766	2.33784e-06	LOF	protein phosphatase 1 regulatory subunit 12B			GO Biological Process 2025	Regulation of GTPase Activity (GO:0043087)	5/134	2.392861084310788E-4	0.0138283799433256	TBC1D2;RIC1;RAPGEF2;F2RL1;PLXNB1
ENSG00000145685	LHFPL2	0.442806	-1.17525	2.18813e-14	LOF	LHFPL tetraspan subfamily member 2			GO Biological Process 2025	Regulation of Chemotaxis (GO:0050920)	3/30	2.580488024550346E-4	0.0138283799433256	EFNB2;F2RL1;THBS1
ENSG00000125384	PTGER2	0.450733	-1.14965	0.0140586	LOF	prostaglandin E receptor 2			GO Biological Process 2025	Regulation of Rho Protein Signal Transduction (GO:0035023)	4/76	2.8185236259490806E-4	0.01426486124022	ADGRG1;ARHGEF28;F2RL1;PLXNB1
ENSG00000172403	SYNPO2	0.460726	-1.11802	6.80629e-18	LOF	synaptopodin 2			Bioplanet 2019	FSH regulation of apoptosis	7/263	1.1126308500393031E-4	0.0143240080249284	GRK5;STAR;FST;PTGER2;CLU;THBS1;CD55
ENSG00000174136	RGMB	0.462076	-1.1138	7.39484e-20	LOF	repulsive guidance molecule BMP co-receptor b			Bioplanet 2019	Semaphorin interactions	4/66	1.6339172652009615E-4	0.0143240080249284	SEMA3A;ITGA1;PLXNA2;PLXNB1
ENSG00000138190	EXOC6	0.47533	-1.073	0.0363993	LOF	exocyst complex component 6			GO Biological Process 2025	Positive Regulation of Locomotion (GO:0040017)	3/32	3.1337169526749213E-4	0.0150253481257202	CSF1R;F2RL1;THBS1
ENSG00000290923	PGM5P2	0.478485	-1.06345	0.00658404	LOF	phosphoglucomutase 5 pseudogene 2			GO Biological Process 2025	Negative Regulation of Cellular Process (GO:0048523)	9/531	3.519816385960364E-4	0.0152929347635739	ADGRG1;PODXL;ITGA1;RAPGEF2;PLXNB1;OSGIN2;INHBA;CLU;THBS1
ENSG00000100592	DAAM1	0.489186	-1.03154	7.33034e-10	LOF	dishevelled associated activator of morphogenesis 1			GO Biological Process 2025	Positive Regulation of Cytokine Production Involved in Immune Response (GO:0002720)	3/35	4.098195541083547E-4	0.0169702551723959	TNFSF4;F2RL1;CD55
ENSG00000072422	RHOBTB1	0.498525	-1.00426	3.7101e-13	LOF	Rho related BTB domain containing 1			GO Biological Process 2025	Regulation of Type II Interferon Production (GO:0032649)	4/88	4.933294732689239E-4	0.019540136962956	CD274;TNFSF4;F2RL1;INHBA
ENSG00000164251	F2RL1	0.499543	-1.00132	2.47509e-30	LOF	F2R like trypsin receptor 1			GO Biological Process 2025	Semaphorin-Plexin Signaling Pathway (GO:0071526)	3/39	5.654460399666814E-4	0.0214633892670686	SEMA3A;PLXNA2;PLXNB1
ENSG00000175745	NR2F1	0.502324	-0.993309	1.38281e-12	LOF	nuclear receptor subfamily 2 group F member 1			Bioplanet 2019	Axon guidance	7/325	4.047905494543865E-4	0.0216242752449544	EFNB2;SEMA3A;ITGA1;PLXNA2;PLXNB1;ANK3;RGMB
ENSG00000175183	CSRP2	0.506281	-0.981991	0.000482696	LOF	cysteine and glycine rich protein 2			Bioplanet 2019	TGF-beta regulation of skeletal system development	4/85	4.3241397756784783E-4	0.0216242752449544	FST;ID1;INHBA;THBS1
ENSG00000213949	ITGA1	0.513501	-0.961561	5.78922e-19	LOF	integrin subunit alpha 1			Bioplanet 2019	Hematopoietic cell lineage	4/88	4.933294732689239E-4	0.0216242752449544	IL11;CSF1R;ITGA1;CD55
ENSG00000074219	TEAD2	0.518255	-0.948266	0.00076004	LOF	TEA domain transcription factor 2			GO Biological Process 2025	Positive Regulation of MAPK Cascade (GO:0043410)	7/362	7.667622885331424E-4	0.0258711275871738	IL11;CSF1R;SEMA3A;WNT7B;RAPGEF2;F2RL1;THBS1
ENSG00000064042	LIMCH1	0.518928	-0.946395	0.000280193	LOF	LIM and calponin homology domains 1			GO Biological Process 2025	Positive Regulation of Cell Population Proliferation (GO:0008284)	8/484	8.945964203151066E-4	0.0286926347978749	EFNB2;IL11;CSF1R;GRK5;TNFSF4;HAS2;THBS1;SOX4
ENSG00000170396	ZNF804A	0.519858	-0.94381	0.0113604	LOF	zinc finger protein 804A			KEGG 2021 Human	Hematopoietic cell lineage	4/99	7.693592776266195E-4	0.0319284100215047	IL11;CSF1R;ITGA1;CD55
ENSG00000164418	GRIK2	0.521298	-0.939819	0.00338342	LOF	glutamate ionotropic receptor kainate type subunit 2			GO Biological Process 2025	Positive Regulation of Cellular Process (GO:0048522)	9/622	0.0010887017233320575	0.0321230945954873	EFNB2;IL11;CSF1R;ADGRG1;GRK5;TNFSF4;HAS2;THBS1;SOX4
ENSG00000151150	ANK3	0.540058	-0.888813	0.00860086	LOF	ankyrin 3			GO Biological Process 2025	Negative Regulation of Cytokine Production (GO:0001818)	5/191	0.00119823139011382	0.0323576122818967	CD274;TNFSF4;F2RL1;INHBA;THBS1
ENSG00000178033	CALHM5	0.543567	-0.87947	1.1827e-07	LOF	calcium homeostasis modulator family member 5			GO Biological Process 2025	Generation of Neurons (GO:0048699)	5/192	0.0012263135417320168	0.0323576122818967	SEMA3A;WNT7B;ID1;RAPGEF2;SOX4
ENSG00000122550	KLHL7	0.545704	-0.873808	3.36168e-10	LOF	kelch like family member 7			GO Biological Process 2025	Blood Vessel Morphogenesis (GO:0048514)	3/51	0.0012431574422243534	0.0323576122818967	EFNB2;ID1;HAS2
ENSG00000196352	CD55	0.550534	-0.861096	1.04831e-05	LOF	CD55 molecule (Cromer blood group)			GO Biological Process 2025	Negative Regulation of Cell Projection Organization (GO:0031345)	3/51	0.0012431574422243534	0.0323576122818967	EFNB2;SEMA3A;RAPGEF2
ENSG00000138771	SHROOM3	0.553734	-0.852735	5.3819e-10	LOF	shroom family member 3			GO Biological Process 2025	Positive Regulation of Small GTPase Mediated Signal Transduction (GO:0051057)	3/53	0.0013901138479899182	0.0327395897191769	ADGRG1;F2RL1;PLXNB1
ENSG00000117586	TNFSF4	0.553883	-0.852348	0.0139555	LOF	TNF superfamily member 4			GO Biological Process 2025	Positive Regulation of Chemokine Production (GO:0032722)	3/54	0.001467505818228904	0.0327395897191769	CSF1R;TNFSF4;F2RL1
ENSG00000114423	CBLB	0.557477	-0.843016	2.86642e-05	LOF	Cbl proto-oncogene B			GO Biological Process 2025	Adenylate Cyclase-Modulating G Protein-Coupled Receptor Signaling Pathway (GO:0007188)	5/202	0.0015346402345652146	0.0327395897191769	ADGRG1;GRK5;PTGER2;S1PR1;RAPGEF2
ENSG00000213160	KLHL23	0.557599	-0.842701	0.0127871	LOF	kelch like family member 23			GO Biological Process 2025	Cellular Response to Alcohol (GO:0097306)	3/56	0.0016302857929880316	0.0327395897191769	JUP;PTGER2;TNFSF4
ENSG00000125266	EFNB2	0.560731	-0.83462	7.68714e-06	LOF	ephrin B2			GO Biological Process 2025	Positive Regulation of Leukocyte Chemotaxis (GO:0002690)	3/56	0.0016302857929880316	0.0327395897191769	CSF1R;F2RL1;THBS1
ENSG00000164050	PLXNB1	0.566721	-0.819291	0.00761199	LOF	plexin B1			WikiPathways 2024	NRP1 Triggered Signaling In Pancreatic Cancer WP5144	3/53	0.0013901138479899182	0.0328383685381352	SEMA3A;PLXNA2;SNAI2
ENSG00000175130	MARCKSL1	0.573496	-0.802144	1.59912e-12	LOF	MARCKS like 1			WikiPathways 2024	TGF Beta Receptor Signaling WP560	3/54	0.001467505818228904	0.0328383685381352	FST;INHBA;THBS1
ENSG00000198873	GRK5	0.574922	-0.798561	0.0212918	LOF	G protein-coupled receptor kinase 5			WikiPathways 2024	TGF Beta Receptor Signaling In Skeletal Dysplasias WP4816	3/58	0.0018039455509411704	0.0328383685381352	FST;INHBA;THBS1
ENSG00000175832	ETV4	0.588014	-0.766076	0.00533721	LOF	ETS variant transcription factor 4			WikiPathways 2024	Complement And Coagulation Cascades WP558	3/58	0.0018039455509411704	0.0328383685381352	PLAU;CLU;CD55
ENSG00000173801	JUP	0.595359	-0.748167	0.00406864	LOF	junction plakoglobin			WikiPathways 2024	Dengue 2 Interactions With Complement And Coagulation Cascades WP3896	3/59	0.0018949352649730992	0.0328383685381352	PLAU;CLU;CD55
ENSG00000179431	FJX1	0.60716	-0.71985	0.00772953	LOF	four-jointed box kinase 1			WikiPathways 2024	Pleural Mesothelioma WP5087	7/437	0.002257637836996798	0.0328383685381352	CD274;CSF1R;PLAU;PODXL;WNT7B;ITGA1;TEAD2
ENSG00000120885	CLU	0.615008	-0.701322	5.76777e-07	LOF	clusterin			WikiPathways 2024	Ectoderm Differentiation WP2858	4/138	0.0026162388434908665	0.034206145971139	PAN2;JUP;PODXL;PLXNA2
ENSG00000183496	MEX3B	0.618347	-0.693512	0.0199316	LOF	mex-3 RNA binding family member B			Reactome Pathways 2024	Semaphorin Interactions	4/64	1.4495321740042472E-4	0.0352236318283032
ENSG00000137801	THBS1	0.620274	-0.689021	1.08836e-12	LOF	thrombospondin 1			WikiPathways 2024	Glucocorticoid Receptor Pathway WP2880	3/70	0.0030880672836980853	0.0352921975279781	IL11;CAVIN2;SNAI2
ENSG00000149090	PAMR1	0.627927	-0.671331	6.20415e-05	LOF	peptidase domain containing associated with muscle regeneration 1			GO Biological Process 2025	Regulation of Response to External Stimulus (GO:0032101)	4/132	0.002227030265212537	0.0368877194837931	EFNB2;TNFSF4;F2RL1;CD55
ENSG00000214944	ARHGEF28	0.63137	-0.663442	3.94982e-05	LOF	Rho guanine nucleotide exchange factor 28			WikiPathways 2024	Burn Wound Healing WP5055	3/74	0.003613745874181278	0.0372426346999339	FST;SNAI2;INHBA
ENSG00000075213	SEMA3A	0.635953	-0.653007	0.000316316	LOF	semaphorin 3A			WikiPathways 2024	Epithelial To Mesenchymal Transition In Colorectal Cancer WP4239	4/160	0.004440861565631482	0.0417963441471198	JUP;WNT7B;ID1;SNAI2
ENSG00000134363	FST	0.636724	-0.651259	0.00304878	LOF	follistatin			GO Biological Process 2025	Negative Regulation of Cell Adhesion (GO:0007162)	3/67	0.0027266869482057317	0.0431640334072858	PODXL;SNAI2;PLXNB1
ENSG00000168497	CAVIN2	0.646264	-0.629804	0.00201039	LOF	caveolae associated protein 2			GO Biological Process 2025	Plasma Membrane Bounded Cell Projection Organization (GO:0120036)	4/141	0.002827331111056389	0.0431640334072858	CSF1R;RAPGEF2;PPP1R9A;FRY
ENSG00000107036	RIC1	0.656331	-0.607505	0.000133619	LOF	RIC1 homolog, RAB6A GEF complex partner 1			GO Biological Process 2025	Regulation of Cell Adhesion (GO:0030155)	4/142	0.002900212020289902	0.0431640334072858	ADGRG1;PLAU;PODXL;PLXNB1
ENSG00000109756	RAPGEF2	0.66213	-0.594813	0.000233086	LOF	Rap guanine nucleotide exchange factor 2			GO Biological Process 2025	Synapse Organization (GO:0050808)	4/144	0.0030498151499236317	0.0431640334072858	WNT7B;PLXNA2;PLXNB1;ANK3
ENSG00000183770	FOXL2	0.845713	-0.241759	0.650772	Unaffected	forkhead box L2			KEGG 2021 Human	Proteoglycans in cancer	5/205	0.0016373645321580666	0.0453004187230398	PLAU;WNT7B;ANK3;PPP1R12B;THBS1
ENSG00000019549	SNAI2	1.50298	0.587828	1.57381e-06	LOF	snail family transcriptional repressor 2
ENSG00000122641	INHBA	1.51694	0.601162	5.06248e-09	LOF	inhibin subunit beta A
ENSG00000188064	WNT7B	1.52104	0.605055	2.20623e-05	LOF	Wnt family member 7B
ENSG00000135473	PAN2	1.53184	0.61527	0.000418004	LOF	poly(A) specific ribonuclease subunit PAN2
ENSG00000205336	ADGRG1	1.5367	0.619835	5.16448e-05	LOF	adhesion G protein-coupled receptor G1
ENSG00000145358	DDIT4L	1.55433	0.63629	0.00784195	LOF	DNA damage inducible transcript 4 like
ENSG00000128567	PODXL	1.55521	0.63711	9.02948e-13	LOF	podocalyxin like
ENSG00000132639	SNAP25	1.57904	0.659048	0.00185964	LOF	synaptosome associated protein 25
ENSG00000147465	STAR	1.58475	0.664258	0.000156375	LOF	steroidogenic acute regulatory protein
ENSG00000183876	ARSI	1.59221	0.671034	0.00628549	LOF	arylsulfatase family member I
ENSG00000095383	TBC1D2	1.62808	0.703171	1.04831e-05	LOF	TBC1 domain family member 2
ENSG00000122861	PLAU	1.62849	0.703532	1.27789e-12	LOF	plasminogen activator, urokinase
ENSG00000270069	MIR222HG	1.64278	0.716137	0.00138691	LOF	miR222/221 cluster host gene
ENSG00000076356	PLXNA2	1.67499	0.744156	0.0138266	LOF	plexin A2
ENSG00000150551	LYPD1	1.68648	0.754019	0.000831145	LOF	LY6/PLAUR domain containing 1
ENSG00000125968	ID1	1.69624	0.762341	0.0166982	LOF	inhibitor of DNA binding 1
ENSG00000249669	CARMN	1.69758	0.763482	2.24314e-07	LOF	cardiac mesoderm enhancer-associated non-coding RNA
ENSG00000182578	CSF1R	1.72192	0.784017	0.000144539	LOF	colony stimulating factor 1 receptor
ENSG00000128510	CPA4	1.77721	0.829613	1.76584e-08	LOF	carboxypeptidase A4
ENSG00000186847	KRT14	1.86633	0.900203	1.28451e-05	LOF	keratin 14
ENSG00000170961	HAS2	1.93174	0.949897	5.43148e-09	LOF	hyaluronan synthase 2
ENSG00000178038	ALS2CL	2.10877	1.0764	0.0188255	LOF	ALS2 C-terminal like
ENSG00000230778	ANKRD63	2.21569	1.14776	0.0307282	LOF	ankyrin repeat domain 63
ENSG00000095752	IL11	2.31444	1.21066	0.00100028	LOF	interleukin 11
ENSG00000144583	MARCHF4	2.35374	1.23496	0.0140586	LOF	membrane associated ring-CH-type finger 4

## Sheet: S4
Table S4: DE genes in ΔC + Dox vs WT + Dox (RNAseq analysis) and GSEA
ensembl_gene_id	hgnc_symbol	FoldChange	log2FoldChange	padj	LOF/GOF/Unaffected	description		GSEA	Term	Overlap	P-value	Adjusted P-value	Genes
ENSG00000180875	GREM2	0.0913099	-3.45309	1.45622e-12	LOF	gremlin 2, DAN family BMP antagonist		Bioplanet 2019	TGF-beta regulation of extracellular matrix	16/565	3.087200635759968E-8	0.0000095703219708559	IL11;TGFB2;JUP;SEMA3A;ANK3;LHFPL2;CSRP2;GRK5;TNFSF4;S1PR1;SNAI2;HAS2;ACKR3;PDE5A;CD55;CPA4
ENSG00000170989	S1PR1	0.116892	-3.09675	8.62363e-46	LOF	sphingosine-1-phosphate receptor 1		GO Biological Process 2025	Positive Regulation of Cell Migration (GO:0030335)	12/344	2.0831403926177617E-7	0.000204981014633587	CSF1R;FOXC2;TGFB2;PLAU;PODXL;SEMA6D;SYNPO2;SEMA3A;SNAI2;RAPGEF2;HAS2;F2RL1
ENSG00000246430	LINC00968	0.167803	-2.57516	2.31135e-08	LOF	long intergenic non-protein coding RNA 968		GO Biological Process 2025	Positive Regulation of Cell Motility (GO:2000147)	9/249	5.641139383333844E-6	0.00216376735825788	CSF1R;PLAU;PODXL;SEMA6D;SYNPO2;SEMA3A;SNAI2;HAS2;F2RL1
ENSG00000158528	PPP1R9A	0.244229	-2.03369	6.98119e-06	LOF	protein phosphatase 1 regulatory subunit 9A		GO Biological Process 2025	Regulation of Cell Migration (GO:0030334)	12/479	6.596851702005754E-6	0.00216376735825788	CSF1R;MCTP1;PLAU;LIMCH1;PODXL;SEMA6D;SYNPO2;SEMA3A;PLXNA2;SNAI2;HAS2;F2RL1
ENSG00000162415	ZSWIM5	0.248051	-2.01129	4.33652e-09	LOF	zinc finger SWIM-type containing 5		GO Biological Process 2025	Positive Regulation of GTPase Activity (GO:0043547)	6/111	2.3555901500391194E-5	0.00476223043820426	ARHGAP42;TBC1D2;RIC1;RAPGEF2;F2RL1;TGM2
ENSG00000287516	Lnc-KMO-1	0.321361	-1.63773	0.00532962	LOF	novel transcript		GO Biological Process 2025	Regulation of Cell Adhesion Mediated by Integrin (GO:0033628)	4/33	2.419832539737939E-5	0.00476223043820426	FOXC2;TGFB2;PLAU;SNAI2
ENSG00000139209	SLC38A4	0.334858	-1.57838	1.46287e-16	LOF	solute carrier family 38 member 4		WikiPathways 2024	Pluripotent Stem Cell Differentiation Pathway WP2848	4/48	1.0844735933143474E-4	0.00874415704691993	CSF1R;IL11;WNT7B;FST
ENSG00000254726	MEX3A	0.335543	-1.57543	5.6075e-06	LOF	mex-3 RNA binding family member A		WikiPathways 2024	NRP1 Triggered Signaling In Pancreatic Cancer WP5144	4/53	1.6001597768569733E-4	0.00874415704691993	TGFB2;SEMA3A;PLXNA2;SNAI2
ENSG00000107611	CUBN	0.340209	-1.55551	1.27349e-12	LOF	cubilin		WikiPathways 2024	Epithelial To Mesenchymal Transition In Colorectal Cancer WP4239	6/160	1.7999738786688788E-4	0.00874415704691993	FOXC2;TGFB2;JUP;WNT7B;ID1;SNAI2
ENSG00000124766	SOX4	0.364531	-1.45589	4.65985e-44	LOF	SRY-box transcription factor 4		WikiPathways 2024	Complement And Coagulation Cascades WP558	4/58	2.27319905375092E-4	0.00874415704691993	PLAU;BDKRB1;CLU;CD55
ENSG00000143494	VASH2	0.368632	-1.43975	0.0201135	LOF	vasohibin 2		WikiPathways 2024	Dengue 2 Interactions With Complement And Coagulation Cascades WP3896	4/59	2.4289325130333165E-4	0.00874415704691993	PLAU;BDKRB1;CLU;CD55
ENSG00000120217	CD274	0.375498	-1.41312	3.74525e-05	LOF	CD274 molecule		Bioplanet 2019	Other semaphorin interactions	3/16	7.074810994058285E-5	0.0109659570407903	SEMA6D;ITGA1;PLXNA2
ENSG00000100592	DAAM1	0.386392	-1.37186	5.72935e-11	LOF	dishevelled associated activator of morphogenesis 1		GO Biological Process 2025	Regulation of Chemokine Production (GO:0032642)	4/43	7.01523396041842E-5	0.0115049836950862	CSF1R;TNFSF4;F2RL1;SNAI2
ENSG00000164823	OSGIN2	0.391215	-1.35397	5.46998e-13	LOF	oxidative stress induced growth inhibitor family member 2		GO Biological Process 2025	Positive Regulation of Cell Adhesion Mediated by Integrin (GO:0033630)	3/17	8.558724851199656E-5	0.0120311217908292	FOXC2;TGFB2;PODXL
ENSG00000154736	ADAMTS5	0.396531	-1.3345	0.00214153	LOF	ADAM metallopeptidase with thrombospondin type 1 motif 5		KEGG 2021	TGF-beta signaling pathway	5/94	1.2539924930272953E-4	0.0126653241795756	GREM2;TGFB2;FST;ID1;RGMB
ENSG00000125384	PTGER2	0.397419	-1.33127	0.00219701	LOF	prostaglandin E receptor 2		WikiPathways 2024	Glucocorticoid Receptor Pathway WP2880	4/70	4.6859064714622247E-4	0.0140577194143866	IL11;CAVIN2;SNAI2;ACKR3
ENSG00000164251	F2RL1	0.398599	-1.32699	1.16586e-52	LOF	F2R like trypsin receptor 1		GO Biological Process 2025	Cardiac Epithelial to Mesenchymal Transition (GO:0060317)	3/19	1.2105186503637972E-4	0.0148893793994747	TGFB2;HAS2;SNAI2
ENSG00000137872	SEMA6D	0.411502	-1.28103	0.000411614	LOF	semaphorin 6D		GO Biological Process 2025	Positive Regulation of Hydrolase Activity (GO:0051345)	5/98	1.526424346983396E-4	0.0166889061936851	TBC1D2;RIC1;RAPGEF2;F2RL1;TGM2
ENSG00000175183	CSRP2	0.421326	-1.24699	8.58734e-07	LOF	cysteine and glycine rich protein 2		reactome pathway 2024	Other Semaphorin Interactions	3/19	1.2105186503637972E-4	0.0335801524466865	SEMA6D;ITGA1;PLXNA2
ENSG00000145685	LHFPL2	0.425175	-1.23387	8.35856e-18	LOF	LHFPL tetraspan subfamily member 2		reactome pathway 2024	Signal Transduction	27/2613	2.5058354868635646E-4	0.0335801524466865	CD274;ARHGEF28;PTGER2;RHOBTB1;LFNG;ARHGAP42;GRK5;S1PR1;BDKRB1;SOX4;PAG1;CD55;TGFB2;JUP;FST;WNT7B;ETV4;DUSP6;GREM2;DAAM1;ID1;SNAI2;RAPGEF2;F2RL1;ACKR3;PDE5A;PPP1R12B
ENSG00000138190	EXOC6	0.428622	-1.22222	0.000410095	LOF	exocyst complex component 6		reactome pathway 2024	Semaphorin Interactions	4/64	3.324767568978866E-4	0.0335801524466865	SEMA6D;SEMA3A;ITGA1;PLXNA2
ENSG00000117586	TNFSF4	0.428775	-1.22171	3.36663e-06	LOF	TNF superfamily member 4		WikiPathways 2024	Splicing Factor NOVA Regulated Synaptic Proteins WP4148	3/42	0.0013160761510940344	0.0338419581709894	KCNMA1;GRIK2;ANK3
ENSG00000174136	RGMB	0.445349	-1.16699	1.78028e-18	LOF	repulsive guidance molecule BMP co-receptor b		WikiPathways 2024	T Cell Modulation In Pancreatic Cancer WP5078	3/46	0.0017145145947602043	0.0385765783821046	CD274;TGFB2;TNFSF4
ENSG00000172403	SYNPO2	0.448801	-1.15585	9.42123e-19	LOF	synaptopodin 2		Bioplanet 2019	Semaphorin interactions	4/66	3.741771979626662E-4	0.0386649771228088	SEMA6D;SEMA3A;ITGA1;PLXNA2
ENSG00000055813	CCDC85A	0.451768	-1.14635	0.00366838	LOF	coiled-coil domain containing 85A		GO Biological Process 2025	Generation of Neurons (GO:0048699)	6/192	4.7849388488108494E-4	0.0397333983423757	TGFB2;SEMA3A;WNT7B;ID1;RAPGEF2;SOX4
ENSG00000213949	ITGA1	0.451865	-1.14604	1.03802e-19	LOF	integrin subunit alpha 1		GO Biological Process 2025	Positive Regulation of MAPK Cascade (GO:0043410)	8/362	5.690681168174409E-4	0.0397333983423757	CSF1R;IL11;TGFB2;SEMA3A;WNT7B;RAPGEF2;F2RL1;ACKR3
ENSG00000164418	GRIK2	0.464011	-1.10777	1.27517e-05	LOF	glutamate ionotropic receptor kainate type subunit 2		GO Biological Process 2025	Regulation of Cell Population Proliferation (GO:0042127)	12/769	5.941576977492153E-4	0.0397333983423757	EFNB2;CSF1R;IL11;TGFB2;GRK5;JUP;TNFSF4;ITGA1;RAPGEF2;HAS2;CLU;SOX4
ENSG00000290923	PGM5P2	0.464404	-1.10655	0.000812335	LOF	phosphoglucomutase 5 pseudogene 2		GO Biological Process 2025	Regulation of Response to External Stimulus (GO:0032101)	5/132	6.056920479020693E-4	0.0397333983423757	EFNB2;TNFSF4;NMT2;F2RL1;CD55
ENSG00000151150	ANK3	0.467955	-1.09556	0.000234068	LOF	ankyrin 3		GO Biological Process 2025	Regulation of GTPase Activity (GO:0043087)	5/134	6.484720321376087E-4	0.0398810299764629	TBC1D2;RIC1;RAPGEF2;F2RL1;TGM2
ENSG00000122550	KLHL7	0.478355	-1.06385	1.60433e-14	LOF	kelch like family member 7		GO Biological Process 2025	Positive Regulation of Cytokine Production Involved in Immune Response (GO:0002720)	3/35	7.701660871307196E-4	0.042102412763146	TNFSF4;F2RL1;CD55
ENSG00000170396	ZNF804A	0.491825	-1.02378	0.00122704	LOF	zinc finger protein 804A		KEGG 2021	Complement and coagulation cascades	4/85	9.755470370701949E-4	0.0433484836530299	PLAU;BDKRB1;CLU;CD55
ENSG00000076641	PAG1	0.49584	-1.01205	0.000234068	LOF	phosphoprotein membrane anchor with glycosphingolipid microdomains 1		KEGG 2021	Hippo signaling pathway	5/163	0.0015569069521845166	0.0433484836530299	TGFB2;WNT7B;ID1;SNAI2;TEAD2
ENSG00000139318	DUSP6	0.505262	-0.984895	0.0302853	LOF	dual specificity phosphatase 6		KEGG 2021	Hematopoietic cell lineage	4/99	0.0017167716298229672	0.0433484836530299	CSF1R;IL11;ITGA1;CD55
ENSG00000077157	PPP1R12B	0.512417	-0.96461	3.54393e-05	LOF	protein phosphatase 1 regulatory subunit 12B		WikiPathways 2024	Vitamin D Receptor Pathway WP2877	5/186	0.002766620550928835	0.044914736143705	ADAMTS5;TGFB2;TNFSF4;ID1;BDKRB1
ENSG00000213160	KLHL23	0.513783	-0.960769	0.00170879	LOF	kelch like family member 23		WikiPathways 2024	Development Of Ureteric Derived Collecting System WP5053	3/60	0.003669025315014432	0.044914736143705	TGFB2;FST;ETV4
ENSG00000072422	RHOBTB1	0.529348	-0.917713	8.30555e-12	LOF	Rho related BTB domain containing 1		WikiPathways 2024	Endochondral Ossification WP474	3/63	0.004210641064902378	0.044914736143705	ADAMTS5;TGFB2;PLAU
ENSG00000196352	CD55	0.532846	-0.908208	1.06943e-06	LOF	CD55 molecule (Cromer blood group)		WikiPathways 2024	Endochondral Ossification With Skeletal Dysplasias WP4808	3/63	0.004210641064902378	0.044914736143705	ADAMTS5;TGFB2;PLAU
ENSG00000175745	NR2F1	0.537646	-0.895271	8.69458e-15	LOF	nuclear receptor subfamily 2 group F member 1		GO Biological Process 2025	Semaphorin-Plexin Signaling Pathway (GO:0071526)	3/39	0.0010594825754568153	0.0471719342446241	SEMA3A;SEMA6D;PLXNA2
ENSG00000175471	MCTP1	0.540503	-0.887625	0.00145035	LOF	multiple C2 and transmembrane domain containing 1
ENSG00000198873	GRK5	0.544193	-0.877809	0.00130132	LOF	G protein-coupled receptor kinase 5
ENSG00000165895	ARHGAP42	0.54575	-0.873687	0.0023679	LOF	Rho GTPase activating protein 42
ENSG00000135048	CEMIP2	0.554388	-0.851033	1.9555e-08	LOF	cell migration inducing hyaluronidase 2
ENSG00000175130	MARCKSL1	0.565778	-0.821693	1.27349e-12	LOF	MARCKS like 1
ENSG00000138735	PDE5A	0.567757	-0.816654	0.00894553	LOF	phosphodiesterase 5A
ENSG00000178033	CALHM5	0.572208	-0.805389	4.05999e-07	LOF	calcium homeostasis modulator family member 5
ENSG00000074219	TEAD2	0.57238	-0.804955	0.0265614	LOF	TEA domain transcription factor 2
ENSG00000075213	SEMA3A	0.572639	-0.804303	1.00977e-05	LOF	semaphorin 3A
ENSG00000064042	LIMCH1	0.576485	-0.794646	0.00366838	LOF	LIM and calponin homology domains 1
ENSG00000114423	CBLB	0.587468	-0.767417	9.67047e-05	LOF	Cbl proto-oncogene B
ENSG00000214944	ARHGEF28	0.600481	-0.73581	5.1714e-06	LOF	Rho guanine nucleotide exchange factor 28
ENSG00000125266	EFNB2	0.601134	-0.734241	0.000100212	LOF	ephrin B2
ENSG00000134363	FST	0.605343	-0.724174	0.000429533	LOF	follistatin
ENSG00000138771	SHROOM3	0.605797	-0.723095	3.21193e-07	LOF	shroom family member 3
ENSG00000261796	ISY1-RAB43	0.618757	-0.692555	0.00430907	LOF	ISY1-RAB43 readthrough
ENSG00000149090	PAMR1	0.620378	-0.68878	8.77089e-06	LOF	peptidase domain containing associated with muscle regeneration 1
ENSG00000120885	CLU	0.622962	-0.682784	1.25179e-05	LOF	clusterin
ENSG00000175832	ETV4	0.623285	-0.682037	0.013012	LOF	ETS variant transcription factor 4
ENSG00000107036	RIC1	0.624399	-0.67946	1.47389e-05	LOF	RIC1 homolog, RAB6A GEF complex partner 1
ENSG00000168497	CAVIN2	0.624482	-0.679268	0.000185177	LOF	caveolae associated protein 2
ENSG00000179431	FJX1	0.632309	-0.661299	0.00315523	LOF	four-jointed box kinase 1
ENSG00000152465	NMT2	0.633453	-0.65869	6.14653e-08	LOF	N-myristoyltransferase 2
ENSG00000272405	Lnc-NES-2	0.639639	-0.64467	0.0386755	LOF	novel transcript, antisense to BCAN
ENSG00000109756	RAPGEF2	0.642374	-0.638514	6.02416e-06	LOF	Rap guanine nucleotide exchange factor 2
ENSG00000183496	MEX3B	0.642867	-0.637408	0.0266444	LOF	mex-3 RNA binding family member B
ENSG00000173801	JUP	0.64818	-0.625533	0.0295902	LOF	junction plakoglobin
ENSG00000179241	LDLRAD3	0.648242	-0.625395	0.0184166	LOF	low density lipoprotein receptor class A domain containing 3
ENSG00000139163	ETNK1	0.664627	-0.589383	0.00805496	LOF	ethanolamine kinase 1
ENSG00000183770	FOXL2	0.793488	-0.33372	0.0833403	Unaffected	forkhead box L2
ENSG00000019549	SNAI2	1.50496	0.589729	3.35529e-08	LOF	snail family transcriptional repressor 2
ENSG00000127124	HIVEP3	1.50544	0.590189	0.00254451	LOF	HIVEP zinc finger 3
ENSG00000135473	PAN2	1.50731	0.591971	0.000709408	LOF	poly(A) specific ribonuclease subunit PAN2
ENSG00000175264	CHST1	1.51737	0.601578	0.000429533	LOF	carbohydrate sulfotransferase 1
ENSG00000132639	SNAP25	1.51939	0.603492	0.00422448	LOF	synaptosome associated protein 25
ENSG00000133055	MYBPH	1.53229	0.615685	0.000476758	LOF	myosin binding protein H
ENSG00000156113	KCNMA1	1.53741	0.620499	1.001e-07	LOF	potassium calcium-activated channel subfamily M alpha 1
ENSG00000198768	APCDD1L	1.5395	0.62246	7.21626e-08	LOF	APC down-regulated 1 like
ENSG00000223749	MIR503HG	1.56459	0.645781	0.000114617	LOF	MIR503 host gene
ENSG00000188064	WNT7B	1.58804	0.667246	4.65103e-09	LOF	Wnt family member 7B
ENSG00000198959	TGM2	1.64676	0.719632	6.33108e-11	LOF	transglutaminase 2
ENSG00000111057	KRT18	1.65357	0.72558	8.63646e-13	LOF	keratin 18
ENSG00000166106	ADAMTS15	1.65539	0.727169	0.00357113	LOF	ADAM metallopeptidase with thrombospondin type 1 motif 15
ENSG00000095383	TBC1D2	1.66623	0.73659	4.65514e-06	LOF	TBC1 domain family member 2
ENSG00000128567	PODXL	1.67238	0.741904	1.45622e-12	LOF	podocalyxin like
ENSG00000182578	CSF1R	1.67449	0.743723	0.000125986	LOF	colony stimulating factor 1 receptor
ENSG00000122861	PLAU	1.70615	0.770745	8.49039e-14	LOF	plasminogen activator, urokinase
ENSG00000106003	LFNG	1.71605	0.77909	2.98113e-08	LOF	LFNG O-fucosylpeptide 3-beta-N-acetylglucosaminyltransferase
ENSG00000170961	HAS2	1.72796	0.789068	4.34528e-06	LOF	hyaluronan synthase 2
ENSG00000150551	LYPD1	1.73709	0.796671	0.000156064	LOF	LY6/PLAUR domain containing 1
ENSG00000106484	MEST	1.74271	0.801329	6.73877e-07	LOF	mesoderm specific transcript
ENSG00000092969	TGFB2	1.7977	0.846155	0.00100674	LOF	transforming growth factor beta 2
ENSG00000249992	TMEM158	1.82082	0.864585	0.00376328	LOF	transmembrane protein 158
ENSG00000176692	FOXC2	1.82533	0.868156	0.000192231	LOF	forkhead box C2
ENSG00000183876	ARSI	1.8719	0.904506	1.05133e-06	LOF	arylsulfatase family member I
ENSG00000128510	CPA4	1.88325	0.913225	1.35093e-09	LOF	carboxypeptidase A4
ENSG00000125968	ID1	2.02012	1.01444	0.000378093	LOF	inhibitor of DNA binding 1
ENSG00000095752	IL11	2.09163	1.06463	0.0113681	LOF	interleukin 11
ENSG00000076356	PLXNA2	2.11426	1.08015	1.70755e-05	LOF	plexin A2
ENSG00000178038	ALS2CL	2.22552	1.15414	0.00357113	LOF	ALS2 C-terminal like
ENSG00000144476	ACKR3	2.31897	1.21349	1.34602e-06	LOF	atypical chemokine receptor 3
ENSG00000186847	KRT14	2.38069	1.25138	1.88168e-11	LOF	keratin 14
ENSG00000230778	ANKRD63	2.45248	1.29424	0.00274586	LOF	ankyrin repeat domain 63
ENSG00000144583	MARCHF4	2.60059	1.37884	0.000185177	LOF	membrane associated ring-CH-type finger 4
ENSG00000100739	BDKRB1	3.0111	1.59029	0.0018937	LOF	bradykinin receptor B1
ENSG00000285816	POLA2-CDC42EP2	3.18079	1.66938	0.00430907	LOF	novel protein, POLA2-CDC42EP2 readthrough

## Sheet: S5
Table S5: FOXL2 WT interactome (MS analysis) and GSEA
ProteinAccessions	Proteins	ProteinDescriptions	p-value	Fold change	Log2FC			Type	Term	Overlap	Adjusted P-value	Genes
Q9UJS0	SLC25A13	Electrogenic aspartate/glutamate antiporter SLC25A13, mitochondrial	0.00587867	1.331	0.41251			Reactome Pathways 2024	Translation	53/302	9.4471857952523E-40	RPL4;RPL30;MRPS15;RPL3;RPL34;RPLP0;MRPL37;RPL8;RPL10A;RPL6;RPL7;RPL7A;RPL18A;QARS1;RPLP2;RPS9;RPS8;MRPS22;MRPS23;RPS6;MRPS18B;MRPS2;RPL13A;RPS3A;MRPS6;DDOST;DARS1;MRPS9;SARS1;RPL24;RPL27;AURKAIP1;RPL28;RPL10;MRPS33;RPN1;MRPS31;MRPL15;MRPL54;RPL13;RPL15;IARS1;RPS27A;RPL18;RPL17;PTCD3;EIF2B2;RPL35A;ERAL1;MRPL24;AIMP1;EPRS1;SRPRA
Q03188	CENPC	Centromere protein C	0.00921468	1.33503	0.416868			GO Biological Process 2025	Translation (GO:0006412)	45/232	3.94752647031102E-35	RPL4;RPL30;MRPS15;RPL3;RPL34;MRPS33;RPLP0;SRBD1;MRPS31;RRBP1;MRPL15;MRPL37;RPL8;RPL10A;RPL6;MRPL54;RPL7;RPL7A;RPL18A;QARS1;RPLP2;RPL15;IARS1;RPL18;RPS27A;PTCD3;RPS9;RPS8;MRPS22;MRPS23;RPS6;MRPS18B;MRPS2;RPL13A;RPL35A;RPS3A;MRPL24;MRPS6;DARS1;MRPS9;SARS1;EPRS1;RPL27;AURKAIP1;RPL28
P46013	MKI67	Proliferation marker protein Ki-67	0.00998025	1.39928	0.484685			Reactome Pathways 2025	Selenoamino Acid Metabolism	34/122	3.74606896579763E-32	RPL4;RPL30;RPL3;NNMT;RPL10;RPL34;RPLP0;RPL10A;RPL8;RPL6;RPL7;RPL7A;RPL18A;QARS1;RPLP2;RPL13;IARS1;RPL15;RPL18;RPS27A;RPL17;RPS9;RPS8;RPS6;RPL13A;RPL35A;RPS3A;DARS1;AIMP1;SARS1;EPRS1;RPL24;RPL27;RPL28
Q16778	H2BC21	Histone H2B type 2-E	0.00121062	1.43129	0.517316			GO Biological Process 2025	Macromolecule Biosynthetic Process (GO:0009059)	36/189	1.48883935456132E-27	RPL4;RPL30;MRPS15;RPL3;RPL34;MRPS33;RPLP0;SRBD1;RRBP1;MRPL37;RPL10A;RPL8;RPL6;RPL7;RPL7A;RPL18A;RPLP2;RPL15;RPL18;RPS27A;TGM2;RPS9;RPS8;RPS6;MRPS18B;RPL13A;RPL35A;RPS3A;MRPL24;MRPS6;DARS1;SARS1;COL5A1;PTRH2;RPL27;RPL28
Q9NTI5	PDS5B	Sister chromatid cohesion protein PDS5 homolog B	0.00756785	1.43367	0.519711			Reactome Pathways 2026	Response of EIF2AK4 (GCN2) to Amino Acid Deficiency	29/106	4.62478274776754E-27	RPL4;ATF2;RPL30;CEBPB;RPL3;RPL10;RPL34;RPLP0;RPL10A;RPL8;RPL6;RPL7;RPL7A;RPL18A;RPLP2;RPL13;RPL15;RPL18;RPS27A;RPL17;RPS9;RPS8;RPS6;RPL13A;RPL35A;RPS3A;RPL24;RPL27;RPL28
Q9UIG0	BAZ1B	Tyrosine-protein kinase BAZ1B	0.000716092	1.47251	0.558276			KEGG 2021 Human	Ribosome	33/158	4.79241125374644E-27	RPL4;RPL30;MRPS15;RPL3;RPL10;RPL34;RPLP0;MRPL15;RPL10A;RPL8;RPL6;RPL7;RPL7A;RPL18A;RPLP2;RPL13;RPL15;RPL18;RPS27A;RPL17;RPS9;RPS8;RPS6;MRPS2;RPL13A;RPL35A;RPS3A;MRPL24;MRPS6;MRPS9;RPL24;RPL27;RPL28
O75530	EED	Polycomb protein EED	0.00941054	1.49137	0.576635			Reactome Pathways 2027	SRP-dependent Cotranslational Protein Targeting to Membrane	30/119	5.38146220008431E-27	RPL4;RPL30;RPL3;RPL10;RPL34;RPN1;RPLP0;RPL10A;RPL8;RPL6;RPL7;RPL7A;RPL18A;RPLP2;RPL13;RPL15;RPL18;RPS27A;RPL17;RPS9;RPS8;RPS6;RPL13A;RPL35A;RPS3A;DDOST;SRPRA;RPL24;RPL27;RPL28
Q8TEX9	IPO4	Importin-4	0.0045121	1.54002	0.622951			Reactome Pathways 2028	Selenocysteine Synthesis	28/98	6.91064190458123E-27	RPL4;RPL30;RPL3;RPL10;RPL34;RPLP0;RPL10A;RPL8;RPL6;RPL7;RPL7A;RPL18A;RPLP2;RPL13;RPL15;RPL18;RPS27A;RPL17;RPS9;RPS8;RPS6;RPL13A;RPL35A;RPS3A;SARS1;RPL24;RPL27;RPL28
Q4VC44	FLYWCH1	FLYWCH-type zinc finger-containing protein 1	0.00616978	1.54451	0.627148			Wiki Pathways 2024 Human	Cytoplasmic Ribosomal Proteins WP477	27/88	1.42664849804625E-26	RPL4;RPL30;RPL3;RPL10;RPL34;RPLP0;RPL10A;RPL8;RPL6;RPL7;RPL7A;RPL18A;RPLP2;RPL13;RPL15;RPS27A;RPL18;RPL17;RPS9;RPS8;RPS6;RPL13A;RPL35A;RPS3A;RPL24;RPL27;RPL28
O00505	KPNA3	Importin subunit alpha-4	0.00930019	1.60028	0.678324			Reactome Pathways 2029	Peptide Chain Elongation	27/94	4.99358344642261E-26	RPL4;RPL30;RPL3;RPL10;RPL34;RPLP0;RPL10A;RPL8;RPL6;RPL7;RPL7A;RPL18A;RPLP2;RPL13;RPL15;RPL18;RPS27A;RPL17;RPS9;RPS8;RPS6;RPL13A;RPL35A;RPS3A;RPL24;RPL27;RPL28
Q15058	KIF14	Kinesin-like protein KIF14	0.00798192	1.6031	0.680864			Reactome Pathways 2030	Eukaryotic Translation Termination	27/98	1.51488451596442E-25	RPL4;RPL30;RPL3;RPL10;RPL34;RPLP0;RPL10A;RPL8;RPL6;RPL7;RPL7A;RPL18A;RPLP2;RPL13;RPL15;RPL18;RPS27A;RPL17;RPS9;RPS8;RPS6;RPL13A;RPL35A;RPS3A;RPL24;RPL27;RPL28
P31689	DNAJA1	DnaJ homolog subfamily A member 1	0.00380355	1.61068	0.687673			Reactome Pathways 2031	Eukaryotic Translation Elongation	27/99	1.80031473538387E-25	RPL4;RPL30;RPL3;RPL10;RPL34;RPLP0;RPL10A;RPL8;RPL6;RPL7;RPL7A;RPL18A;RPLP2;RPL13;RPL15;RPL18;RPS27A;RPL17;RPS9;RPS8;RPS6;RPL13A;RPL35A;RPS3A;RPL24;RPL27;RPL28
P62805	H4C1	Histone H4	0.00793501	1.61278	0.689548			Reactome Pathways 2032	Nonsense Mediated Decay (NMD) Independent of the Exon Junction Complex (EJC)	27/100	2.16536398106788E-25	RPL4;RPL30;RPL3;RPL10;RPL34;RPLP0;RPL10A;RPL8;RPL6;RPL7;RPL7A;RPL18A;RPLP2;RPL13;RPL15;RPL18;RPS27A;RPL17;RPS9;RPS8;RPS6;RPL13A;RPL35A;RPS3A;RPL24;RPL27;RPL28
P68431	H3C1	Histone H3.1	0.00109381	1.66172	0.732677			Reactome Pathways 2033	Viral mRNA Translation	27/102	3.52952931892037E-25	RPL4;RPL30;RPL3;RPL10;RPL34;RPLP0;RPL10A;RPL8;RPL6;RPL7;RPL7A;RPL18A;RPLP2;RPL13;RPL15;RPL18;RPS27A;RPL17;RPS9;RPS8;RPS6;RPL13A;RPL35A;RPS3A;RPL24;RPL27;RPL28
P00387	CYB5R3	NADH-cytochrome b5 reductase 3	0.00311402	1.67874	0.747377			Reactome Pathways 2034	Formation of a Pool of Free 40S Subunits	27/106	1.00992695482595E-24	RPL4;RPL30;RPL3;RPL10;RPL34;RPLP0;RPL10A;RPL8;RPL6;RPL7;RPL7A;RPL18A;RPLP2;RPL13;RPL15;RPL18;RPS27A;RPL17;RPS9;RPS8;RPS6;RPL13A;RPL35A;RPS3A;RPL24;RPL27;RPL28
Q9UH99	SUN2	SUN domain-containing protein 2	0.00250466	1.68486	0.752631			Reactome Pathways 2035	Nonsense Mediated Decay (NMD) Enhanced by the Exon Junction Complex (EJC)	28/120	1.38657497129923E-24	RPL4;RPL30;RPL3;RPL10;RPL34;RPLP0;PPP2R2A;RPL10A;RPL8;RPL6;RPL7;RPL7A;RPL18A;RPLP2;RPL13;RPL15;RPL18;RPS27A;RPL17;RPS9;RPS8;RPS6;RPL13A;RPL35A;RPS3A;RPL24;RPL27;RPL28
P08240	SRPRA	Signal recognition particle receptor subunit alpha	0.00616053	1.72226	0.784304			Reactome Pathways 2036	Nonsense-Mediated Decay (NMD)	28/120	1.38657497129923E-24	RPL4;RPL30;RPL3;RPL10;RPL34;RPLP0;PPP2R2A;RPL10A;RPL8;RPL6;RPL7;RPL7A;RPL18A;RPLP2;RPL13;RPL15;RPL18;RPS27A;RPL17;RPS9;RPS8;RPS6;RPL13A;RPL35A;RPS3A;RPL24;RPL27;RPL28
P20908	COL5A1	Collagen alpha-1(V) chain	0.0065824	1.72847	0.789495			Reactome Pathways 2037	Cap-dependent Translation Initiation	28/124	3.23091915406651E-24	RPL4;RPL30;RPL3;RPL10;RPL34;RPLP0;RPL10A;RPL8;RPL6;RPL7;RPL7A;RPL18A;RPLP2;RPL13;RPL15;RPL18;RPS27A;RPL17;RPS9;EIF2B2;RPS8;RPS6;RPL13A;RPL35A;RPS3A;RPL24;RPL27;RPL28
Q16576	RBBP7	Histone-binding protein RBBP7	0.00368404	1.73678	0.796415			Reactome Pathways 2038	Eukaryotic Translation Initiation	28/124	3.23091915406651E-24	RPL4;RPL30;RPL3;RPL10;RPL34;RPLP0;RPL10A;RPL8;RPL6;RPL7;RPL7A;RPL18A;RPLP2;RPL13;RPL15;RPL18;RPS27A;RPL17;RPS9;EIF2B2;RPS8;RPS6;RPL13A;RPL35A;RPS3A;RPL24;RPL27;RPL28
P29372	MPG	DNA-3-methyladenine glycosylase	0.00383373	1.80323	0.850586			Reactome Pathways 2039	L13a-mediated Translational Silencing of Ceruloplasmin Expression	27/116	9.84827234944721E-24	RPL4;RPL30;RPL3;RPL10;RPL34;RPLP0;RPL10A;RPL8;RPL6;RPL7;RPL7A;RPL18A;RPLP2;RPL13;RPL15;RPL18;RPS27A;RPL17;RPS9;RPS8;RPS6;RPL13A;RPL35A;RPS3A;RPL24;RPL27;RPL28
P40939	HADHA	Trifunctional enzyme subunit alpha, mitochondrial	0.000637956	1.82196	0.865492			Bioplanet 2019	Cytoplasmic ribosomal proteins	27/108	1.15560437409597E-23	RPL4;RPL30;RPL3;RPL10;RPL34;RPLP0;RPL10A;RPL8;RPL6;RPL7;RPL7A;RPL18A;RPLP2;RPL13;RPL15;RPL18;RPS27A;RPL17;RPS9;RPS8;RPS6;RPL13A;RPL35A;RPS3A;RPL24;RPL27;RPL28
O75367	MACROH2A1	Core histone macro-H2A.1	0.000752086	1.82904	0.871087			Reactome Pathways 2040	GTP Hydrolysis and Joining of the 60S Ribosomal Subunit	27/117	1.19022105639471E-23	RPL4;RPL30;RPL3;RPL10;RPL34;RPLP0;RPL10A;RPL8;RPL6;RPL7;RPL7A;RPL18A;RPLP2;RPL13;RPL15;RPL18;RPS27A;RPL17;RPS9;RPS8;RPS6;RPL13A;RPL35A;RPS3A;RPL24;RPL27;RPL28
P62937	PPIA	Peptidyl-prolyl cis-trans isomerase A	0.00976454	1.82984	0.87172			Bioplanet 2019	Translation	30/151	1.22936948583945E-23	RPL4;RPL30;RPL3;RPL10;RPL34;RPN1;RPLP0;RPL10A;RPL8;RPL6;RPL7;RPL7A;RPL18A;RPLP2;RPL13;RPL15;RPL18;RPS27A;RPL17;RPS9;EIF2B2;RPS8;RPS6;RPL13A;RPL35A;RPS3A;DDOST;RPL24;RPL27;RPL28
Q96CW1	AP2M1	AP-2 complex subunit mu	0.00504085	1.8517	0.88885			Bioplanet 2019	Influenza viral RNA transcription and replication	28/125	1.22936948583945E-23	RPL4;RPL30;RPL3;RPL10;RPL34;RPLP0;PPP2R2A;RPL10A;RPL8;RPL6;RPL7;RPL7A;RPL18A;RPLP2;RPL13;RPL15;RPL18;RPS27A;RPL17;RPS9;RPS8;RPS6;RPL13A;RPL35A;RPS3A;RPL24;RPL27;RPL28
Q9P0M6	MACROH2A2	Core histone macro-H2A.2	0.000859061	1.86902	0.902284			Reactome Pathways 2041	Cellular Response to Starvation	30/161	1.89905118903977E-23	RPL4;ATP6V1A;ATF2;RPL30;CEBPB;RPL3;RPL10;RPL34;RPLP0;RPL10A;RPL8;RPL6;RPL7;RPL7A;RPL18A;RPLP2;RPL13;RPL15;RPL18;RPS27A;RPL17;RPS9;RPS8;RPS6;RPL13A;RPL35A;RPS3A;RPL24;RPL27;RPL28
P55084	HADHB	Trifunctional enzyme subunit beta, mitochondrial	0.00196542	1.88128	0.911718			Reactome Pathways 2042	Metabolism of Proteins	90/2067	5.71843215452034E-22	RPL4;TOP2A;MDC1;TOP2B;RPL30;MRPS15;RPL3;RPL34;RPLP0;MRPL37;RPL8;RPL10A;RPL6;RPL7;RPL7A;HERC2;RPL18A;QARS1;SIN3A;H2BC21;RPLP2;H4C1;RPS9;RPS8;MRPS22;MRPS23;RPS6;MRPS18B;MRPS2;RPL13A;RPS3A;FOXL2;HSPG2;MRPS6;RAD23B;DDOST;DARS1;CKAP4;DDB1;MRPS9;SARS1;TUBB2A;ASPH;PTRH2;RPL24;RPL27;AURKAIP1;RPL28;SQSTM1;COPB2;L3MBTL2;RPL10;PRKDC;SDC2;MRPS33;SATB2;RPN1;MRPS31;MRPL15;MRPL54;LMAN1;TUBA3C;HLTF;RPL13;RPL15;R…
P61106	RAB14	Ras-related protein Rab-14	0.00732223	1.8839	0.913722			GO Biological Process 2025	Cytoplasmic Translation (GO:0002181)	25/101	9.71806287834327E-22	RPL4;RPL30;RPL3;RPL34;RPLP0;RPL10A;RPL8;RPL6;RPL7;RPL7A;RPL18A;RPLP2;RPL15;RPL18;RPS27A;RPS9;EIF2B2;RPS8;RPS6;RPL13A;RPL35A;RPS3A;SARS1;RPL27;RPL28
Q8N9Z2	CCDC71L	Coiled-coil domain-containing protein 71L	0.00658099	1.89523	0.922375			Reactome Pathways 2043	Influenza Infection	29/169	1.28734134829591E-21	RPL4;RPL30;RPL3;RPL10;RPL34;RPLP0;RPL10A;RPL8;RPL6;RPL7;RPL7A;RPL18A;RPLP2;RPL13;RPL15;RPL18;RPS27A;KPNA3;RPL17;RPS9;RPS8;RPS6;RPL13A;RPL35A;ISG15;RPS3A;RPL24;RPL27;RPL28
Q9UKV3	ACIN1	Apoptotic chromatin condensation inducer in the nucleus	0.00946046	1.91144	0.934657			Bioplanet 2019	Cap-dependent translation initiation	22/73	1.46790718220536E-21	RPL4;RPL30;RPL3;RPL10;RPL34;RPLP0;RPL13A;RPL35A;RPL10A;RPL8;RPL6;RPL7;RPL7A;RPL18A;RPLP2;RPL24;RPL13;RPL27;RPL15;RPL18;RPL28;RPL17
Q13885	TUBB2A	Tubulin beta-2A chain	0.00788099	1.91566	0.937842			Bioplanet 2019	Influenza infection	27/142	6.13154823442777E-21	RPL4;RPL30;RPL3;RPL10;RPL34;RPLP0;RPL10A;RPL8;RPL6;RPL7;RPL7A;RPL18A;RPLP2;RPL13;RPL15;RPL18;RPS27A;RPL17;RPS9;RPS8;RPS6;RPL13A;RPL35A;RPS3A;RPL24;RPL27;RPL28
P46821	MAP1B	Microtubule-associated protein 1B	0.000555517	1.93219	0.950236			Reactome Pathways 2044	Influenza Viral RNA Transcription and Replication	27/149	9.37667427931679E-21	RPL4;RPL30;RPL3;RPL10;RPL34;RPLP0;RPL10A;RPL8;RPL6;RPL7;RPL7A;RPL18A;RPLP2;RPL13;RPL15;RPL18;RPS27A;RPL17;RPS9;RPS8;RPS6;RPL13A;RPL35A;RPS3A;RPL24;RPL27;RPL28
Q9BQ75	CMSS1	Protein CMSS1	0.00223853	1.94273	0.958086			GO Biological Process 2025	Negative Regulation of DNA-templated Transcription (GO:0045892)	61/1006	3.58729014589698E-20	HNRNPU;ZBTB20;RSF1;CHD4;PRDM1;LOXL2;MECP2;JPH2;QARS1;SIN3A;PITX2;EED;ZNF281;FOXL2;SREBF2;RUNX1;ZEB2;SARS1;ATF7;FLYWCH1;JDP2;DLX1;FOXC1;CEBPB;L3MBTL2;NFIX;CBFB;MAGED1;MAZ;MACROH2A2;NR2C2;MACROH2A1;PHF21A;CUX2;CUX1;IFI16;INPP5K;RPL15;RBBP7;JUN;XRCC6;ZFHX3;SMAD4;DR1;SMAD3;XRCC5;USP9X;MBD1;SMARCA5;HMGA1;ZBTB10;HMGA2;TBX3;TBX2;DRAP1;TFAP4;NFIB;MAFG;MAFF;MAFK;RCOR3
Q13620	CUL4B	Cullin-4B	0.00140328	1.94515	0.959883			Reactome Pathways 2045	Regulation of Expression of SLITs and ROBOs	27/164	1.26469327922988E-19	RPL4;RPL30;RPL3;RPL10;RPL34;RPLP0;RPL10A;RPL8;RPL6;RPL7;RPL7A;RPL18A;RPLP2;RPL13;RPL15;RPL18;RPS27A;RPL17;RPS9;RPS8;RPS6;RPL13A;RPL35A;RPS3A;RPL24;RPL27;RPL28
Q14676	MDC1	Mediator of DNA damage checkpoint protein 1	0.00417537	1.94928	0.962942			GO Cellular Component 2026	Nucleus (GO:0005634)	141/4879	3.63320712200137E-19	RPL4;MDC1;RPL30;RPL3;HNRNPU;ZBTB20;PRDM1;MKI67;RPL10A;RPL6;IPO4;RPL7;LOXL2;HERC2;CREB3L2;PITX2;KPNA3;TMPO;TGM2;RPS9;SUPT16H;RPS8;ZNF281;RPS6;DNTTIP1;P3H1;UBE4A;CHD1L;RUNX1;CLNS1A;ATF7;RPL27;PHIP;AURKAIP1;PPIA;DLX1;L3MBTL2;PRKDC;MAGED1;MAZ;NAIF1;ZC3HAV1;PDS5B;MACROH2A2;MACROH2A1;PRDX1;HLTF;INPP5K;HOXC9;ZNF384;JUN;XRCC6;ZFHX3;SMAD4;SMAD3;XRCC5;NCAPH2;SMARCA5;HMGA1;ZBTB10;MICAL2;TRIP4;XRCC1;HMGA2;IS…
Q6DD88	ATL3	Atlastin-3	0.00233038	1.96484	0.974412			GO Cellular Component 2027	Cytosolic Large Ribosomal Subunit (GO:0022625)	18/51	3.63320712200137E-19	RPL4;RPL30;RPL3;RPL34;RPLP0;RPL13A;RPL35A;RPL10A;RPL8;RPL6;RPL7;RPL7A;RPL18A;RPLP2;RPL27;RPL15;RPL18;RPL28
Q13619	CUL4A	Cullin-4A	0.00710044	2.01348	1.00969			GO Cellular Component 2028	Large Ribosomal Subunit (GO:0015934)	18/52	3.65847974793958E-19	RPL4;RPL30;RPL3;RPL34;RPLP0;RPL13A;RPL35A;RPL10A;RPL8;RPL6;RPL7;RPL7A;RPL18A;RPLP2;RPL27;RPL15;RPL18;RPL28
O94851	MICAL2	[F-actin]-monooxygenase MICAL2	0.00761408	2.01577	1.01133			Reactome Pathways 2046	Major Pathway of rRNA Processing in the Nucleolus and Cytosol	28/189	4.18627252038347E-19	RPL4;RPL30;RPL3;RPL10;RPL34;RPLP0;RPL10A;RPL8;RPL6;RPL7;RPL7A;RPL18A;RPLP2;RPL13;RPL15;RPL18;RPS27A;RPL17;RPS9;RPS8;RPS6;RPL13A;RPL35A;RPS3A;NCL;RPL24;RPL27;RPL28
Q9NP72	RAB18	Ras-related protein Rab-18	0.000280262	2.02227	1.01597			GO Biological Process 2025	Gene Expression (GO:0010467)	38/381	4.53141014417545E-19	RPL4;RPL30;MRPS15;RPL3;RPL34;MRPS33;RPLP0;SRBD1;HNRNPU;RRBP1;MRPL37;RPL8;RPL10A;RPL6;RPL7;RPL7A;RPL18A;RPLP2;RPL15;RPS27A;RPL18;TGM2;RPS9;SMAD4;RPS8;RPS6;MRPS18B;RPL13A;RPL35A;RPS3A;MRPL24;MRPS6;DARS1;SARS1;POLR3A;RPL27;AURKAIP1;RPL28
O60264	SMARCA5	SWI/SNF-related matrix-associated actin-dependent regulator of chromatin subfamily A member 5	0.00166176	2.02577	1.01847			Reactome Pathways 2047	Metabolism of Amino Acids and Derivatives	36/358	5.71183483138927E-19	RPL4;RPL30;RPL3;NNMT;RPL10;RPL34;RPLP0;RPL8;RPL10A;RPL6;RPL7;RPL7A;RPL18A;QARS1;RPLP2;RPL13;RPL15;IARS1;RPS27A;RPL18;RPL17;RPS9;RPS8;RPS6;RPL13A;RPL35A;RPS3A;DARS1;AIMP1;GLUD1;SARS1;EPRS1;RPL24;RPL27;RPL28;SLC25A13
Q14739	LBR	Delta(14)-sterol reductase LBR	0.00181657	2.03163	1.02264			Reactome Pathways 2048	Signaling by ROBO Receptors	29/210	5.71183483138927E-19	RPL4;RPL30;RPL3;RPL10;RPL34;RPLP0;RPL8;RPL10A;RPL6;RPL7;RPL7A;RPL18A;GPC1;RPLP2;RPL13;RPL15;RPL18;RPS27A;RPL17;RPS9;RPS8;RPS6;RPL13A;RPL35A;RPS3A;RPL24;RPL27;RPL28;PFN2
Q00839	HNRNPU	Heterogeneous nuclear ribonucleoprotein U	0.00183025	2.03661	1.02617			Reactome Pathways 2049	Cellular Responses to Stress	51/787	1.17175081549752E-18	RPL4;ATF2;RPL30;RPL3;RPL34;RPLP0;RPL8;RPL10A;RPL6;RPL7;RPL7A;RPL18A;SIN3A;H2BC21;CREB3L2;RPLP2;H4C1;RPS9;RPS8;EED;RPS6;RPL13A;RPS3A;TUBB2A;RPL24;RPL27;RPL28;SQSTM1;ATP6V1A;CEBPB;RPL10;TUBA3C;PRDX1;LMNA;RPL13;RPL15;RBBP7;RPS27A;RPL18;RPL17;JUN;RPA1;HMGA1;RPA2;HMGA2;RPL35A;DNAJA1;RPA3;MAFG;SRPRA;MAFK
Q06830	PRDX1	Peroxiredoxin-1	0.000534715	2.05035	1.03587			Bioplanet 2019	Gene expression	57/968	1.25789713966521E-18	RPL4;RPL30;RPL3;RPL34;RPLP0;HNRNPU;PPP2R2A;YBX1;RPL8;RPL10A;RPL6;RPL7;RPL7A;RPL18A;UBTF;RPLP2;TEAD1;TEAD3;RPS9;SUPT16H;TBP;RPS8;RPS6;RPL13A;RPS3A;POLRMT;DDOST;CLNS1A;RPL24;RPL27;RPL28;GTF3C1;GTF3C2;GTF3C3;NFIX;RPL10;RPN1;NR2C2;RPL13;RPL15;RPS27A;RPL18;RPL17;ZKSCAN1;SMAD4;ZNF460;EIF2B2;SMAD3;USP9X;RPL35A;SSRP1;AIMP1;POLR3A;NFIA;NFIB;NFIC;POLR3F
P0DPH7;P0DPH8	TUBA3C;TUBA3D	Tubulin alpha-3C chain;Tubulin alpha-3D chain	0.00457205	2.0527	1.03752			Reactome Pathways 2050	rRNA Processing in the Nucleus and Cytosol	28/199	1.49252473269997E-18	RPL4;RPL30;RPL3;RPL10;RPL34;RPLP0;RPL8;RPL10A;RPL6;RPL7;RPL7A;RPL18A;RPLP2;RPL13;RPL15;RPL18;RPS27A;RPL17;RPS9;RPS8;RPS6;RPL13A;RPL35A;RPS3A;NCL;RPL24;RPL27;RPL28
P62979	RPS27A	Ubiquitin-ribosomal protein eS31 fusion protein	0.00473856	2.07287	1.05163			Reactome Pathways 2051	Viral Infection Pathways	58/1029	1.59366691092751E-18	RPL4;RPL30;RPL3;RPL34;RPLP0;CHD4;RPL8;RPL10A;RPL6;RPL7;RPL7A;RPL18A;H2BC21;RPLP2;H4C1;KPNA3;AP2M1;RPS9;SUPT16H;TBP;RPS8;EED;RPS6;RPL13A;RPS3A;HSPG2;DDOST;RUNX1;TUBB2A;MAP1B;NCL;RPL24;CHMP3;RPL27;RPL28;PPIA;SDC4;RPL10;SDC2;RPN1;PHF21A;TUBA3C;GPC1;RPL13;RPL15;RBBP7;RPS27A;RPL18;RPL17;XRCC6;SMAD4;SMAD3;XRCC5;HMGA1;RPL35A;ISG15;SSRP1;SDC1
P27448	MARK3	MAP/microtubule affinity-regulating kinase 3	0.00266877	2.08254	1.05834			Reactome Pathways 2052	Cellular Responses to Stimuli	53/887	6.43180454699026E-18	RPL4;ATF2;RPL30;RPL3;RPL34;RPLP0;PPP2R2A;RPL8;RPL10A;RPL6;RPL7;RPL7A;RPL18A;SIN3A;H2BC21;CREB3L2;RPLP2;H4C1;RPS9;RPS8;EED;RPS6;RPL13A;RPS3A;TUBB2A;RPL24;RPL27;RPL28;SQSTM1;ATP6V1A;CEBPB;RPL10;TUBA3C;PRDX1;LMNA;RPL13;RPL15;RBBP7;RPS27A;RPL18;RPL17;JUN;FN1;RPA1;HMGA1;RPA2;HMGA2;RPL35A;DNAJA1;RPA3;MAFG;SRPRA;MAFK
P17096	HMGA1	High mobility group protein HMG-I/HMG-Y	0.000258879	2.08639	1.06101			GO Biological Process 2025	Negative Regulation of Transcription by RNA Polymerase II (GO:0000122)	49/732	1.19951751361805E-17	HNRNPU;ZBTB20;PRDM1;LOXL2;MECP2;JPH2;SIN3A;PITX2;EED;ZNF281;SREBF2;RUNX1;ZEB2;SARS1;ATF7;FLYWCH1;JDP2;DLX1;FOXC1;CEBPB;NFIX;CBFB;MAGED1;MAZ;MACROH2A2;NR2C2;MACROH2A1;PHF21A;CUX2;CUX1;IFI16;RPL15;RBBP7;JUN;ZFHX3;SMAD4;DR1;SMAD3;USP9X;MBD1;ZBTB10;HMGA2;TBX3;TBX2;DRAP1;NFIB;MAFG;MAFF;MAFK
Q8TDW0	LRRC8C	Volume-regulated anion channel subunit LRRC8C	0.00301106	2.12024	1.08422			GO Molecular Function 2025	Sequence-Specific Double-Stranded DNA Binding (GO:1990837)	48/706	1.71784775686544E-17	DLX1;NFAT5;FOXC1;CEBPB;NFIX;HNRNPU;ZBTB20;PRDM1;YBX1;MACROH2A2;NR2C2;MACROH2A1;CENPC;CUX2;CUX1;CREB3L2;HOXC9;PITX2;TEAD1;ZNF740;ZNF384;JUN;XRCC6;ZFHX3;SMAD4;ZNF460;SMAD3;TBP;XRCC5;ZNF281;HMGA2;FOXL2;RFX1;USF2;SREBF2;TBX3;USF1;RUNX1;TBX2;FOSL1;TFAP4;TEF;NFIB;MAFG;MAFF;ATF7;MAFK;JDP2
Q9Y4K0	LOXL2	Lysyl oxidase homolog 2	0.00096369	2.1232	1.08624			KEGG 2021 Human	Coronavirus disease	29/232	2.3663529018184E-17	RPL4;RPL30;RPL3;RPL10;RPL34;RPLP0;RPL8;RPL10A;RPL6;RPL7;RPL7A;RPL18A;RPLP2;RPL13;RPL15;RPL18;RPS27A;RPL17;JUN;RPS9;RPS8;RPS6;RPL13A;RPL35A;ISG15;RPS3A;RPL24;RPL27;RPL28
Q16531	DDB1	DNA damage-binding protein 1	0.00349091	2.15064	1.10477			Reactome Pathways 2053	rRNA Processing	28/237	1.56474584060282E-16	RPL4;RPL30;RPL3;RPL10;RPL34;RPLP0;RPL8;RPL10A;RPL6;RPL7;RPL7A;RPL18A;RPLP2;RPL13;RPL15;RPL18;RPS27A;RPL17;RPS9;RPS8;RPS6;RPL13A;RPL35A;RPS3A;NCL;RPL24;RPL27;RPL28
Q8WWQ0	PHIP	PH-interacting protein	2.59402e-06	2.15068	1.10479			Reactome Pathways 2054	Developmental Biology	64/1385	2.98207498189475E-16	RPL4;RPL30;RPL3;RPL34;RPLP0;HNRNPU;CHD4;RPL8;RPL10A;RPL6;RPL7;RPL7A;RPL18A;QARS1;SIN3A;H2BC21;RPLP2;H4C1;TEAD1;AP2M1;RPS9;RPS8;EED;RPS6;EBF1;RPL13A;RPS3A;FOXL2;SREBF2;DARS1;RUNX1;ZEB2;TUBB2A;COL2A1;RPL24;RPL27;RPL28;PFN2;ATP6V1A;FOXC1;CEBPB;RPL10;CBFB;SDC2;TUBA3C;GPC1;RPL13;RPL15;RBBP7;IARS1;RPS27A;RPL18;RPL17;JUN;SMAD4;SMAD3;RPL35A;TBX3;USF1;TBX2;AIMP1;DRAP1;EPRS1;COL5A1
P21980	TGM2	Protein-glutamine gamma-glutamyltransferase 2	0.00411558	2.18726	1.12913			GO Cellular Component 2029	Intracellular Membrane-Bounded Organelle (GO:0043231)	146/5597	3.47376069758412E-16	RPL4;MDC1;RPL30;RPL3;HNRNPU;ZBTB20;PRDM1;MKI67;RPL10A;RPL6;IPO4;RPL7;LOXL2;HERC2;CREB3L2;PITX2;KPNA3;TMPO;TGM2;RPS9;SUPT16H;RPS8;ZNF281;RPS6;DNTTIP1;P3H1;UBE4A;RFX1;CHD1L;RUNX1;CLNS1A;ATF7;RPL27;PHIP;AURKAIP1;PPIA;SQSTM1;ATP6V1A;DLX1;L3MBTL2;PRKDC;MAGED1;MAZ;NAIF1;ZC3HAV1;PDS5B;MACROH2A2;MACROH2A1;PRDX1;HLTF;INPP5K;HOXC9;ZNF384;JUN;XRCC6;ZFHX3;SMAD4;SMAD3;XRCC5;NCAPH2;SMARCA5;HMGA1;ZBTB10;MICAL2;…
O00214	LGALS8	Galectin-8	0.000118611	2.19661	1.13528			GO Molecular Function 2026	Double-Stranded DNA Binding (GO:0003690)	43/651	2.15364680060767E-15	DLX1;NFAT5;CEBPB;NFIX;PRKDC;HNRNPU;ZBTB20;PRDM1;YBX1;NR2C2;MACROH2A1;MECP2;CUX2;CUX1;IFI16;HOXC9;PITX2;TEAD1;ZNF740;ZNF384;JUN;XRCC6;ZNF460;CENPX;XRCC5;ZNF281;MBD1;FOXL2;RFX1;USF2;SREBF2;TBX3;USF1;TBX2;FOSL1;TFAP4;TEF;NFIB;MAFG;MAFF;POLR3F;ATF7;JDP2
P47897	QARS1	Glutamine--tRNA ligase	0.00868187	2.21417	1.14677			GO Molecular Function 2027	Sequence-Specific DNA Binding (GO:0043565)	45/718	2.15364680060767E-15	DLX1;NFAT5;FOXC1;CEBPB;NFIX;CBFB;HNRNPU;ZBTB20;PRDM1;YBX1;NR2C2;MECP2;CUX2;CUX1;HOXC9;PITX2;TEAD1;ZNF740;ZNF384;JUN;XRCC6;SMAD4;ZNF460;SMAD3;XRCC5;ZNF281;MBD1;ZBTB10;FOXL2;RFX1;POLRMT;USF2;SREBF2;TBX3;USF1;TBX2;FOSL1;TFAP4;TEF;NFIB;MAFG;MAFF;ATF7;MAFK;JDP2
Q9Y5Q9	GTF3C3	General transcription factor 3C polypeptide 3	0.00991632	2.25034	1.17014			GO Biological Process 2025	Regulation of DNA-templated Transcription (GO:0006355)	81/2139	4.37799635750143E-15	SETD7;RSF1;CHD4;PRDM1;YBX1;RPL6;LOXL2;MECP2;JPH2;QARS1;SIN3A;CREB3L2;PITX2;TEAD1;TEAD3;EED;ZNF281;EBF1;FOXL2;RFX1;BAZ1B;SREBF2;RUNX1;ZEB2;ASPH;ATF7;PHIP;JDP2;DLX1;FOXC1;CEBPB;L3MBTL2;NFIX;CBFB;MAGED1;SATB2;MAZ;NR2C2;CUX2;CUX1;IFI16;ZNF629;INPP5K;RBBP7;HOXC9;ZKSCAN1;ZNF740;ZNF384;JUN;XRCC6;ZFHX3;SMAD4;DR1;ZNF460;SMAD3;PRRX1;XRCC5;MBD1;ATAD2;SMARCA5;HMGA1;ZBTB10;TRIP4;HMGA2;ZFHX4;USF2;TBX3;USF1;TBX…
P07814	EPRS1	Bifunctional glutamate/proline--tRNA ligase	0.00271405	2.28557	1.19256			Reactome Pathways 2055	Disease	79/2131	6.18314896913523E-15	RPL4;RPL30;RPL3;RPL34;RPLP0;CHD4;RPL8;RPL10A;RPL6;RPL7;MECP2;RPL7A;RPL18A;SIN3A;H2BC21;RPLP2;H4C1;KPNA3;AP2M1;RFC5;RPS9;SUPT16H;TBP;RFC4;RPS8;EED;RFC2;RPS6;RPL13A;RPS3A;HSPG2;DDOST;RUNX1;TUBB2A;MAP1B;NCL;RPL24;CHMP3;RPL27;RPL28;PPIA;SQSTM1;CEBPB;SDC4;RPL10;SDC2;RPN1;RRBP1;ZC3HAV1;PHF21A;TUBA3C;CUX1;PRDX1;GPC1;LMNA;RPL13;RPL15;RBBP7;RPS27A;RPL18;RPL17;MARK3;JUN;XRCC6;SMAD4;SMAD3;XRCC5;FN1;RPA1;HMG…
P02452	COL1A1	Collagen alpha-1(I) chain	0.00390541	2.29084	1.19588			GO Biological Process 2025	Regulation of Transcription by RNA Polymerase II (GO:0006357)	83/2250	6.37960739712542E-15	HNRNPU;ZBTB20;PRDM1;YBX1;LOXL2;MECP2;JPH2;SIN3A;CREB3L2;PITX2;TEAD1;TEAD3;EED;ZNF281;EBF1;FOXL2;RFX1;BAZ1B;SREBF2;RUNX1;ZEB2;SARS1;PTRH2;ATF7;PHIP;FLYWCH1;SQSTM1;JDP2;DLX1;NFAT5;FOXC1;CEBPB;NFIX;CBFB;PRKDC;MAGED1;SATB2;MAZ;MACROH2A2;NR2C2;MACROH2A1;PHF21A;CUX2;CUX1;IFI16;ZNF629;HLTF;RPL15;RBBP7;HOXC9;ZKSCAN1;ZNF740;ZNF384;JUN;XRCC6;ZFHX3;SMAD4;DR1;SMAD3;PRRX1;USP9X;MBD1;SMARCA5;HMGA1;ZBTB10;MICAL…
Q9Y2X9	ZNF281	Zinc finger protein 281	0.00641436	2.30218	1.203			Reactome Pathways 2056	Infectious Disease	59/1311	2.3553703975733E-14	RPL4;RPL30;RPL3;RPL34;RPLP0;CHD4;RPL8;RPL10A;RPL6;RPL7;RPL7A;RPL18A;H2BC21;RPLP2;H4C1;KPNA3;AP2M1;RPS9;SUPT16H;TBP;RPS8;EED;RPS6;RPL13A;RPS3A;HSPG2;DDOST;RUNX1;TUBB2A;MAP1B;NCL;RPL24;CHMP3;RPL27;RPL28;PPIA;SDC4;RPL10;SDC2;RPN1;PHF21A;TUBA3C;GPC1;RPL13;RPL15;RBBP7;RPS27A;RPL18;RPL17;JUN;XRCC6;SMAD4;SMAD3;XRCC5;HMGA1;RPL35A;ISG15;SSRP1;SDC1
P78527	PRKDC	DNA-dependent protein kinase catalytic subunit	0.000325909	2.36186	1.23992			Bioplanet 2019	Protein metabolism	34/442	5.89236712789811E-14	RPL4;RPL30;RPL3;RPL10;RPL34;RPN1;RPLP0;RPL8;RPL10A;RPL6;RPL7;LMAN1;RPL7A;TUBA3C;RPL18A;RPLP2;RPL13;RPL15;RPS27A;RPL18;RPL17;RPS9;EIF2B2;RPS8;RPS6;RPL13A;RPL35A;RPS3A;DDOST;TUBB2A;RPL24;RPL27;RPL28;SLC25A13
A8MT69	CENPX	Centromere protein X	0.00593771	2.38135	1.25178			GO Biological Process 2025	Protein Metabolic Process (GO:0019538)	40/614	7.8675114023758E-14	RPL4;RPL30;MRPS15;RPL3;PRKDC;RPL34;MRPS33;RPLP0;SRBD1;RRBP1;MRPL37;RPL8;RPL10A;RPL6;RPL7;LOXL2;RPL7A;RPL18A;RPLP2;RPL15;RPS27A;RPL18;EMD;RPS9;USP9X;RPS8;RPS6;MRPS18B;RPL13A;RPL35A;RPS3A;MRPL24;MRPS6;DARS1;FAM111A;SARS1;RPL27;AURKAIP1;RPL28;SQSTM1
P00367	GLUD1	Glutamate dehydrogenase 1, mitochondrial	0.000625962	2.41831	1.274			Reactome Pathways 2057	Nervous System Development	37/567	1.83932519535943E-13	RPL4;RPL30;RPL3;RPL10;RPL34;SDC2;RPLP0;RPL8;RPL10A;RPL6;RPL7;RPL7A;TUBA3C;RPL18A;GPC1;RPLP2;RPL13;RPL15;RPS27A;RPL18;TEAD1;RPL17;AP2M1;RPS9;RPS8;RPS6;RPL13A;RPL35A;RPS3A;SREBF2;TUBB2A;COL2A1;COL5A1;RPL24;RPL27;RPL28;PFN2
O43399	TPD52L2	Tumor protein D54	0.00518705	2.47287	1.30619			Reactome Pathways 2058	Axon Guidance	35/541	1.328307007755E-12	RPL4;RPL30;RPL3;RPL10;RPL34;SDC2;RPLP0;RPL8;RPL10A;RPL6;RPL7;RPL7A;TUBA3C;RPL18A;GPC1;RPLP2;RPL13;RPL15;RPS27A;RPL18;RPL17;AP2M1;RPS9;RPS8;RPS6;RPL13A;RPL35A;RPS3A;TUBB2A;COL2A1;COL5A1;RPL24;RPL27;RPL28;PFN2
Q9UIS9	MBD1	Methyl-CpG-binding domain protein 1	0.00852798	2.48433	1.31285			Reactome Pathways 2059	Recognition of DNA Damage by PCNA-containing Replication Complex	11/30	3.76063817865127E-12	RFC5;CUL4A;DDB1;RFC4;RFC1;RFC2;RPA3;RPA1;RPA2;RPS27A;CUL4B
Q16666	IFI16	Gamma-interferon-inducible protein 16	0.00647841	2.51346	1.32968			Reactome Pathways 2060	Mitochondrial Translation Elongation	16/91	3.76063817865127E-12	PTCD3;MRPS15;MRPS22;MRPS33;MRPS23;MRPS18B;MRPS31;MRPS2;MRPL37;MRPL15;ERAL1;MRPS6;MRPL24;MRPL54;MRPS9;AURKAIP1
P98160	HSPG2	Basement membrane-specific heparan sulfate proteoglycan core protein	0.00166663	2.54127	1.34555			Reactome Pathways 2061	Mitochondrial Translation Initiation	16/91	3.76063817865127E-12	PTCD3;MRPS15;MRPS22;MRPS33;MRPS23;MRPS18B;MRPS31;MRPS2;MRPL37;MRPL15;ERAL1;MRPS6;MRPL24;MRPL54;MRPS9;AURKAIP1
Q14807	KIF22	Kinesin-like protein KIF22	0.000202052	2.56394	1.35836			Reactome Pathways 2062	Mitochondrial Translation Termination	16/91	3.76063817865127E-12	PTCD3;MRPS15;MRPS22;MRPS33;MRPS23;MRPS18B;MRPS31;MRPS2;MRPL37;MRPL15;ERAL1;MRPS6;MRPL24;MRPL54;MRPS9;AURKAIP1
P39656	DDOST	Dolichyl-diphosphooligosaccharide--protein glycosyltransferase 48 kDa subunit	0.00620057	2.56728	1.36024			Bioplanet 2019	Disease	39/674	4.00750466792235E-12	RPL4;ATP6V1A;RPL30;RPL3;RPL10;RPL34;RPLP0;RPL8;RPL10A;RPL6;RPL7;RPL7A;RPL18A;CUX1;LMNA;RPLP2;RPL13;RPL15;RPS27A;RPL18;RPL17;AP2M1;XRCC6;RPS9;SUPT16H;TBP;XRCC5;RPS8;RPS6;HMGA1;RPL13A;RPL35A;RPS3A;SSRP1;HSPG2;RPL24;RPL27;RPL28;PPIA
P04843	RPN1	Dolichyl-diphosphooligosaccharide--protein glycosyltransferase subunit 1	0.00378643	2.59224	1.3742			Reactome Pathways 2063	Dual Incision in GG-NER	12/41	6.26644526598917E-12	RFC5;CUL4A;DDB1;RFC4;RFC1;RFC2;RPA3;RPA1;RPA2;CHD1L;RPS27A;CUL4B
P05161	ISG15	Ubiquitin-like protein ISG15	0.00345363	2.59779	1.37729			GO Molecular Function 2028	RNA Polymerase II Cis-Regulatory Region Sequence-Specific DNA Binding (GO:0000978)	49/1054	6.77920120214738E-12	HNRNPU;ZBTB20;PRDM1;CREB3L2;PITX2;TEAD1;TEAD3;ZNF281;EBF1;FOXL2;RFX1;SREBF2;RUNX1;ZEB2;SARS1;ATF7;JDP2;DLX1;NFAT5;FOXC1;CEBPB;NFIX;SATB2;MAZ;NR2C2;HOXC9;ZKSCAN1;ZNF740;JUN;ZFHX3;SMAD4;ZNF460;SMAD3;PRRX1;HMGA1;HMGA2;ZFHX4;USF2;TBX3;USF1;TBX2;FOSL1;TFAP4;NFIA;TEF;NFIB;MAFG;MAFF;MAFK
P38606	ATP6V1A	V-type proton ATPase catalytic subunit A	0.00392943	2.60235	1.37981			Bioplanet 2019	DNA repair	17/105	6.88388844153014E-12	RFC5;MDC1;XRCC6;RFC4;RFC1;MPG;PRKDC;XRCC5;RFC2;RPA1;XRCC1;RPA2;LIG3;RAD23B;DDB1;RPA3;RPS27A
Q9NXH8	TOR4A	Torsin-4A	0.00056487	2.64961	1.40578			GO Biological Process 2025	Positive Regulation of DNA-templated Transcription (GO:0045893)	55/1274	7.68519285313283E-12	SETD7;HNRNPU;RSF1;CHD4;YBX1;CREB3L2;UBTF;PITX2;TEAD1;SUPT16H;ZNF281;FOXL2;BAZ1B;SREBF2;RUNX1;ZEB2;ASPH;PTRH2;ATF7;PHIP;SQSTM1;DLX1;NFAT5;FOXC1;CEBPB;NFIX;PRKDC;SATB2;MAZ;NR2C2;IFI16;HLTF;INPP5K;RBBP7;JUN;XRCC6;ZFHX3;SMAD4;SMAD3;PRRX1;ATAD2;SMARCA5;HMGA1;MICAL2;TRIP4;HMGA2;USF2;TBX3;USF1;COL1A1;FOSL1;TFAP4;NFIA;NFIB;MAFF
Q13501	SQSTM1	Sequestosome-1	0.00160589	2.68047	1.42249			Reactome Pathways 2064	DNA Repair	26/312	8.33426538966211E-12	MDC1;PRKDC;MPG;HERC2;H2BC21;H4C1;RPS27A;RFC5;XRCC6;RFC4;RFC1;XRCC5;RFC2;SMARCA5;RPA1;XRCC1;RPA2;LIG3;ISG15;CHD1L;BAZ1B;RAD23B;DDB1;CUL4A;RPA3;CUL4B
Q10587	TEF	Thyrotroph embryonic factor	0.000339872	2.6819	1.42326			Reactome Pathways 2065	Mitochondrial Translation	16/97	9.86390777713688E-12	PTCD3;MRPS15;MRPS22;MRPS33;MRPS23;MRPS18B;MRPS31;MRPS2;MRPL15;ERAL1;MRPL37;MRPL24;MRPS6;MRPL54;MRPS9;AURKAIP1
P27635	RPL10	Large ribosomal subunit protein uL16	0.00665538	2.68895	1.42704			Reactome Pathways 2066	DNA Double-Strand Break Repair	19/152	1.04914933333182E-11	RFC5;MDC1;XRCC6;RFC4;RFC1;PRKDC;XRCC5;RFC2;SMARCA5;RPA1;XRCC1;RPA2;LIG3;BAZ1B;HERC2;H2BC21;RPA3;H4C1;RPS27A
P35606	COPB2	Coatomer subunit beta'	0.00629859	2.6922	1.42879			GO Molecular Function 2029	RNA Polymerase II Transcription Regulatory Region Sequence-Specific DNA Binding (GO:0000977)	53/1236	1.13401516182746E-11	HNRNPU;ZBTB20;PRDM1;PITX2;TEAD1;TEAD3;TBP;ZNF281;EBF1;FOXL2;RFX1;SREBF2;RUNX1;ZEB2;SARS1;ATF7;JDP2;DLX1;NFAT5;FOXC1;CEBPB;NFIX;SATB2;MAZ;MACROH2A2;NR2C2;MACROH2A1;CUX2;CUX1;HOXC9;ZKSCAN1;ZNF740;JUN;ZFHX3;SMAD4;ZNF460;SMAD3;PRRX1;HMGA1;ZBTB10;ZFHX4;USF2;TBX3;USF1;TBX2;FOSL1;TFAP4;NFIA;TEF;NFIB;MAFG;MAFF;MAFK
Q99653	CHP1	Calcineurin B homologous protein 1	0.00326979	2.72377	1.4456			Wiki Pathways 2024 Human	DNA Repair Pathways Full Network WP4946	18/120	1.37015672274662E-11	RFC5;XRCC6;RFC4;RFC1;CENPX;MPG;PRKDC;XRCC5;RFC2;RPA1;XRCC1;RPA2;LIG3;RAD23B;DDB1;CUL4A;RPA3;CUL4B
P14868	DARS1	Aspartate--tRNA ligase, cytoplasmic	0.00591396	2.75356	1.4613			Wiki Pathways 2024 Human	Nucleotide Excision Repair In Xeroderma Pigmentosum WP5114	15/75	1.40549087106673E-11	RFC5;RFC4;RFC1;RFC2;RPA1;XRCC1;RPA2;LIG3;CHD1L;RAD23B;DDB1;CUL4A;RPA3;H4C1;CUL4B
O94964	MTCL2	Microtubule cross-linking factor 2	0.00468624	2.76672	1.46818			Reactome Pathways 2067	Global Genome Nucleotide Excision Repair (GG-NER)	15/84	1.51193585754275E-11	RFC5;RFC4;RFC1;RFC2;RPA1;RPA2;XRCC1;LIG3;CHD1L;RAD23B;DDB1;CUL4A;RPA3;RPS27A;CUL4B
P46781	RPS9	Small ribosomal subunit protein uS4	0.00975736	2.78131	1.47576			Reactome Pathways 2068	Gap-filling DNA Repair Synthesis and Ligation in GG-NER	10/25	1.51193585754275E-11	RFC5;RFC4;RFC1;RFC2;RPA3;RPA1;RPA2;XRCC1;LIG3;RPS27A
Q6PL18	ATAD2	ATPase family AAA domain-containing protein 2	7.39782e-05	2.7895	1.48			GO Molecular Function 2030	Cis-Regulatory Region Sequence-Specific DNA Binding (GO:0000987)	47/1035	3.62426618096081E-11	DLX1;NFAT5;FOXC1;CEBPB;NFIX;SATB2;MAZ;HNRNPU;ZBTB20;PRDM1;NR2C2;HOXC9;PITX2;TEAD1;ZKSCAN1;ZNF740;TEAD3;JUN;ZFHX3;SMAD4;ZNF460;SMAD3;PRRX1;ZNF281;EBF1;HMGA1;FOXL2;RFX1;ZFHX4;USF2;SREBF2;TBX3;USF1;RUNX1;TBX2;FOSL1;ZEB2;SARS1;TFAP4;NFIA;TEF;NFIB;MAFG;MAFF;ATF7;MAFK;JDP2
Q14839	CHD4	Chromodomain-helicase-DNA-binding protein 4	0.000813054	2.80399	1.48748			Reactome Pathways 2069	DNA Damage Bypass	12/48	4.40562246588713E-11	RFC5;CUL4A;DDB1;RFC4;RFC1;RFC2;RPA3;RPA1;RPA2;ISG15;RPS27A;CUL4B
Q12797	ASPH	Aspartyl/asparaginyl beta-hydroxylase	0.00731547	2.8212	1.49631			Reactome Pathways 2070	Gap-filling DNA Repair Synthesis and Ligation in TC-NER	13/62	5.85626958732505E-11	RFC5;RFC4;RFC1;RFC2;RPA1;RPA2;XRCC1;LIG3;DDB1;CUL4A;RPA3;RPS27A;CUL4B
Q7Z6I8	C5orf24	UPF0461 protein C5orf24	0.000961052	2.83008	1.50084			Reactome Pathways 2071	Translesion Synthesis by REV1	8/16	3.30431419066293E-10	RFC5;RFC4;RFC1;RFC2;RPA3;RPA1;RPA2;RPS27A
P02751	FN1	Fibronectin	0.000391519	2.83226	1.50195			Reactome Pathways 2072	Translesion Synthesis by POLI	8/17	5.82510842623436E-10	RFC5;RFC4;RFC1;RFC2;RPA3;RPA1;RPA2;RPS27A
Q96P11	NSUN5	28S rRNA (cytosine-C(5))-methyltransferase	0.00857593	2.8627	1.51737			Reactome Pathways 2073	Translesion Synthesis by POLK	8/17	5.82510842623436E-10	RFC5;RFC4;RFC1;RFC2;RPA3;RPA1;RPA2;RPS27A
Q86WJ1	CHD1L	Chromodomain-helicase-DNA-binding protein 1-like	3.25538e-07	2.8665	1.51929			Reactome Pathways 2074	Nucleotide Excision Repair	15/108	5.82510842623436E-10	RFC5;RFC4;RFC1;RFC2;RPA1;XRCC1;RPA2;LIG3;CHD1L;RAD23B;DDB1;CUL4A;RPA3;RPS27A;CUL4B
Q07065	CKAP4	Cytoskeleton-associated protein 4	0.00150485	2.86808	1.52009			GO Cellular Component 2030	Nuclear Lumen (GO:0031981)	39/814	5.86737251033463E-10	RPL4;TOP2A;GTF3C1;TOP2B;MRPS15;RPL3;PRKDC;RPL34;SETD7;MRPS31;HNRNPU;PRDM1;MKI67;MACROH2A1;RPL7;RPL7A;IFI16;UBTF;RPS27A;RPL18;JUN;XRCC6;RPS9;XRCC5;NSUN5;RPS6;DNTTIP1;SMARCA5;XRCC1;HMGA2;RPL13A;RPS3A;BAZ1B;CKAP5;DDB1;MRPS9;ZEB2;RPL27;BRWD1
Q9Y4P3	TBL2	Transducin beta-like protein 2	0.00598818	2.87626	1.5242			Reactome Pathways 2075	Transcription-Coupled Nucleotide Excision Repair (TC-NER)	13/76	8.17215153006788E-10	RFC5;RFC4;RFC1;RFC2;RPA1;RPA2;XRCC1;LIG3;DDB1;CUL4A;RPA3;RPS27A;CUL4B
Q01664	TFAP4	Transcription factor AP-4	0.00795111	2.88628	1.52921			GO Biological Process 2025	DNA Repair (GO:0006281)	24/302	1.08573032172329E-09	OTUD4;RFC5;XRCC6;RFC4;CENPX;PRKDC;XRCC5;USP9X;MPG;RFC2;TREX1;SMARCA5;HMGA1;XRCC1;HMGA2;CHD1L;PDS5B;MACROH2A1;RAD23B;DDB1;FAM111A;RPA3;HLTF;CUL4B
Q12904	AIMP1	Aminoacyl tRNA synthase complex-interacting multifunctional protein 1	0.00297003	2.90635	1.53921			Reactome Pathways 2076	Gene Expression (Transcription)	57/1615	1.14089957600515E-09	MDC1;ATF2;CHD4;PRDM1;YBX1;MECP2;SIN3A;H2BC21;UBTF;H4C1;PITX2;TEAD1;LBR;TEAD3;RFC5;SUPT16H;TBP;RFC4;EED;RFC2;BAZ1B;POLRMT;RUNX1;GTF3C1;GTF3C2;GTF3C3;CEBPB;L3MBTL2;NFIX;CBFB;MAGED1;SATB2;NR2C2;PRDX1;RBBP7;RPS27A;ZKSCAN1;ZNF740;JUN;ZFHX3;SMAD4;DR1;ZNF460;SMAD3;USP9X;ATAD2;SMARCA5;RPA1;RPA2;SSRP1;COL1A1;POLR3A;NFIA;NFIB;RPA3;NFIC;POLR3F
P02545	LMNA	Prelamin-A/C	0.00199611	2.93842	1.55504			GO Biological Process 2025	Mitochondrial Gene Expression (GO:0140053)	15/100	1.19158442467952E-09	PTCD3;MRPS15;MRPS22;MRPS33;MRPS23;MRPS18B;MRPS31;MRPS2;MRPL15;MRPL37;POLRMT;MRPL24;MRPS6;MRPL54;MRPS9
P18621	RPL17	Large ribosomal subunit protein uL22	0.00648055	2.93938	1.55551			Reactome Pathways 2077	Resolution of Abasic Sites (AP Sites)	10/38	1.55228386296489E-09	RFC5;RFC4;RFC1;MPG;RFC2;RPA3;RPA1;RPA2;XRCC1;LIG3
P36578	RPL4	Large ribosomal subunit protein uL4	0.0036883	2.94499	1.55826			Wiki Pathways 2024 Human	Nucleotide Excision Repair WP4753	11/44	1.55478774332832E-09	RFC5;CUL4A;DDB1;RFC4;RFC1;RFC2;RPA3;RPA1;RPA2;RAD23B;CUL4B
Q14008	CKAP5	Cytoskeleton-associated protein 5	0.00214172	2.94814	1.5598			Reactome Pathways 2078	Translesion Synthesis by POLH	8/19	1.63297579202028E-09	RFC5;RFC4;RFC1;RFC2;RPA3;RPA1;RPA2;RPS27A
Q9ULI0	ATAD2B	ATPase family AAA domain-containing protein 2B	0.00178902	2.95015	1.56079			KEGG 2021 Human	Nucleotide excision repair	11/47	2.4843825033458E-09	RFC5;CUL4A;DDB1;RFC4;RFC1;RFC2;RPA3;RPA1;RPA2;RAD23B;CUL4B
P19338	NCL	Nucleolin	0.00456831	2.97279	1.57182			Reactome Pathways 2079	RNA Polymerase III Abortive And Retractive Initiation	10/41	3.36090950863452E-09	GTF3C1;GTF3C2;GTF3C3;NFIX;TBP;POLR3A;NFIA;NFIB;NFIC;POLR3F
P61313	RPL15	Large ribosomal subunit protein eL15	0.000562009	2.98236	1.57645			Reactome Pathways 2080	RNA Polymerase III Transcription	10/41	3.36090950863452E-09	GTF3C1;GTF3C2;GTF3C3;NFIX;TBP;POLR3A;NFIA;NFIB;NFIC;POLR3F
Q14669	TRIP12	E3 ubiquitin-protein ligase TRIP12	0.00801705	2.98526	1.57786			Reactome Pathways 2081	Base Excision Repair	12/71	4.82434169524555E-09	RFC5;RFC4;RFC1;MPG;RFC2;H2BC21;RPA3;RPA1;RPA2;XRCC1;LIG3;H4C1
Q96R06	SPAG5	Sperm-associated antigen 5	0.000697973	3.00846	1.58902			GO Biological Process 2025	Mitochondrial Translation (GO:0032543)	14/94	6.05848265435022E-09	PTCD3;MRPS15;MRPS22;MRPS33;MRPS23;MRPS18B;MRPS31;MRPS2;MRPL37;MRPL15;MRPS6;MRPL24;MRPL54;MRPS9
Q9BZE1	MRPL37	Large ribosomal subunit protein mL37	0.00915242	3.05205	1.60978			Reactome Pathways 2082	Termination of Translesion DNA Synthesis	9/32	6.6267374513797E-09	RFC5;RFC4;RFC1;RFC2;RPA3;RPA1;RPA2;ISG15;RPS27A
Q07020	RPL18	Large ribosomal subunit protein eL18	0.0050377	3.05487	1.61111			Reactome Pathways 2083	Metabolism of RNA	35/761	1.11111944272279E-08	RPL4;RPL30;RPL3;RPL10;RPL34;RPLP0;HNRNPU;PPP2R2A;YBX1;RPL8;RPL10A;RPL6;RPL7;RPL7A;RPL18A;RPLP2;RPL13;RPL15;RPS27A;RPL18;RPL17;RPS9;RPS8;TYW3;RPS6;RPL13A;RPL35A;RPS3A;EPRS1;CLNS1A;NCL;RPL24;ACIN1;RPL27;RPL28
P54727	RAD23B	UV excision repair protein RAD23 homolog B	0.000260631	3.05742	1.61231			Reactome Pathways 2084	Dual Incision in TC-NER	11/63	1.79282823771273E-08	RFC5;DDB1;CUL4A;RFC4;RFC1;RFC2;RPA3;RPA1;RPA2;RPS27A;CUL4B
O14802	POLR3A	DNA-directed RNA polymerase III subunit RPC1	0.00389295	3.06743	1.61703			GO Cellular Component 2031	Nucleolus (GO:0005730)	36/805	2.07461233300563E-08	RPL4;TOP2A;GTF3C1;TOP2B;MRPS15;RPL3;PRKDC;RPL34;SETD7;MRPS31;PRDM1;MKI67;MACROH2A1;RPL7;RPL7A;IFI16;UBTF;RPS27A;RPL18;XRCC6;RPS9;XRCC5;NSUN5;RPS6;DNTTIP1;SMARCA5;XRCC1;RPL13A;RPS3A;BAZ1B;CKAP5;DDB1;MRPS9;ZEB2;RPL27;BRWD1
P61247	RPS3A	Small ribosomal subunit protein eS1	0.00771624	3.10462	1.63442			Bioplanet 2019	Nucleotide excision repair	11/58	2.57188936529492E-08	RFC5;DDB1;CUL4A;RFC4;RFC1;RFC2;RPA3;RPA1;RPA2;RAD23B;CUL4B
P62753	RPS6	Small ribosomal subunit protein eS6	0.0027141	3.10881	1.63636			Bioplanet 2019	RNA polymerase III transcription	10/45	2.64568115504769E-08	GTF3C1;GTF3C2;GTF3C3;NFIX;TBP;POLR3A;NFIA;NFIB;NFIC;POLR3F
P41252	IARS1	Isoleucine--tRNA ligase, cytoplasmic	0.00118988	3.21007	1.68261			Bioplanet 2019	Global genomic nucleotide excision repair (GG-NER)	9/33	2.64568115504769E-08	RFC5;DDB1;RFC4;RFC1;RFC2;RPA3;RPA1;RPA2;RAD23B
P18077	RPL35A	Large ribosomal subunit protein eL33	0.00947574	3.21963	1.68689			Reactome Pathways 2085	Homology Directed Repair	14/122	2.91930758975916E-08	RFC5;MDC1;RFC4;RFC1;RFC2;RPA1;XRCC1;RPA2;LIG3;HERC2;H2BC21;RPA3;H4C1;RPS27A
P62241	RPS8	Small ribosomal subunit protein eS8	0.00564817	3.26363	1.70648			GO Molecular Function 2031	Transcription Cis-Regulatory Region Binding (GO:0000976)	29/548	3.62039805635541E-08	FOXC1;CEBPB;SATB2;ZBTB20;MACROH2A2;NR2C2;MACROH2A1;JPH2;CUX2;CUX1;CREB3L2;PITX2;JUN;XRCC6;ZFHX3;SMAD4;SMAD3;TBP;XRCC5;ZNF281;HMGA1;ZBTB10;HMGA2;POLRMT;RUNX1;DRAP1;TFAP4;ATF7;MAFK
Q01804	OTUD4	OTU domain-containing protein 4	0.00585576	3.35083	1.74452			Reactome Pathways 2086	Translesion Synthesis by Y Family DNA Polymerases Bypasses Lesions on DNA Template	9/39	4.30365692731276E-08	RFC5;RFC4;RFC1;RFC2;RPA3;RPA1;RPA2;ISG15;RPS27A
Q9NWT8	AURKAIP1	Small ribosomal subunit protein mS38	0.000452582	3.37518	1.75496			Bioplanet 2019	Gap-filling DNA repair biosynthesis and ligation in global genomic nucleotide excision repair	7/16	4.69751746827404E-08	RFC5;RFC4;RFC1;RFC2;RPA3;RPA1;RPA2
Q96ST3	SIN3A	Paired amphipathic helix protein Sin3a	7.84717e-08	3.38788	1.76038			Reactome Pathways 2087	Lagging Strand Synthesis	7/20	1.03087107326155E-07	RFC5;RFC4;RFC1;RFC2;RPA3;RPA1;RPA2
Q9P2E9	RRBP1	Ribosome-binding protein 1	0.00293477	3.40867	1.76921			Reactome Pathways 2088	Formation of Incision Complex in GG-NER	9/43	1.05696544400276E-07	CUL4A;DDB1;RPA3;RPA1;RPA2;CHD1L;RPS27A;RAD23B;CUL4B
Q96PZ2	FAM111A	Serine protease FAM111A	0.00238313	3.4108	1.77011			GO Biological Process 2025	Positive Regulation of RNA Biosynthetic Process (GO:1902680)	29/555	1.35283191941488E-07	TOP2A;TOP2B;FOXC1;CEBPB;SETD7;MAZ;RSF1;CHD4;CREB3L2;INPP5K;RBBP7;TEAD1;JUN;XRCC6;ZFHX3;SMAD4;SMAD3;ZNF281;ATAD2;HMGA1;TRIP4;HMGA2;FOXL2;RUNX1;COL1A1;TFAP4;ASPH;NFIB;PHIP
P82932	MRPS6	Small ribosomal subunit protein bS6m	0.00345839	3.42212	1.77489			Reactome Pathways 2089	PCNA-Dependent Long Patch Base Excision Repair	7/21	1.48157875402126E-07	RFC5;RFC4;RFC1;RFC2;RPA3;RPA1;RPA2
P40937	RFC5	Replication factor C subunit 5	0.00521877	3.42764	1.77721			Reactome Pathways 2090	Chromosome Maintenance	13/119	1.89842338052063E-07	RFC5;RFC4;RFC1;RFC2;SMARCA5;RPA1;RPA2;RSF1;CENPC;H2BC21;RPA3;H4C1;RBBP7
Q8N5C6	SRBD1	S1 RNA-binding domain-containing protein 1	0.00935665	3.45076	1.78691			Reactome Pathways 2091	Processing of DNA Double-Strand Break Ends	11/80	2.21730413920297E-07	RFC5;MDC1;HERC2;RFC4;RFC2;H2BC21;RPA3;RPA1;RPA2;H4C1;RPS27A
Q14592	ZNF460	Zinc finger protein 460	0.00319278	3.49248	1.80425			Bioplanet 2019	RNA polymerase I, RNA polymerase III, and mitochondrial transcription	12/95	3.78617075725917E-07	GTF3C1;GTF3C2;GTF3C3;TBP;NFIX;POLR3A;NFIA;NFIB;NFIC;UBTF;POLR3F;POLRMT
Q02878	RPL6	Large ribosomal subunit protein eL6	0.00322087	3.51133	1.81202			Reactome Pathways 2092	Generic Transcription Pathway	43/1230	3.8606446283104E-07	MDC1;ATF2;CEBPB;L3MBTL2;CBFB;MAGED1;SATB2;CHD4;PRDM1;YBX1;NR2C2;MECP2;SIN3A;PRDX1;H2BC21;H4C1;RBBP7;RPS27A;PITX2;TEAD1;LBR;ZKSCAN1;ZNF740;TEAD3;RFC5;JUN;SUPT16H;ZFHX3;SMAD4;ZNF460;SMAD3;TBP;RFC4;USP9X;EED;RFC2;ATAD2;RPA1;RPA2;SSRP1;RUNX1;COL1A1;RPA3
P26373	RPL13	Large ribosomal subunit protein eL13	0.00813066	3.53006	1.81969			GO Biological Process 2025	Positive Regulation of Transcription by RNA Polymerase II (GO:0045944)	39/983	4.3492639780142E-07	DLX1;NFAT5;FOXC1;CEBPB;NFIX;PRKDC;SATB2;HNRNPU;YBX1;NR2C2;IFI16;HLTF;PITX2;TEAD1;JUN;XRCC6;ZFHX3;SMAD4;SMAD3;TBP;PRRX1;SMARCA5;HMGA1;MICAL2;HMGA2;BAZ1B;USF2;SREBF2;TBX3;USF1;RUNX1;ZEB2;NFIA;NFIB;PTRH2;MAFF;ATF7;PHIP;SQSTM1
P49207	RPL34	Large ribosomal subunit protein eL34	0.00297217	3.54807	1.82703			GO Cellular Component 2032	Intracellular Membraneless Organelle (GO:0043232)	45/1310	4.55903079966735E-07	RPL4;TOP2A;GTF3C1;MDC1;TOP2B;MRPS15;RPL3;PRKDC;RPL34;SETD7;MRPS31;RRBP1;PRDM1;PDS5B;MKI67;MACROH2A1;RPL7;RPL7A;CYB5R3;IFI16;UBTF;RPL15;RPS27A;RPL18;EMD;XRCC6;RPS9;XRCC5;NSUN5;RPS6;DNTTIP1;SMARCA5;XRCC1;RPL13A;RPS3A;BAZ1B;CKAP5;CKAP4;DDB1;MRPS9;ZEB2;RAB18;RPL27;BRWD1;SQSTM1
P39023	RPL3	Large ribosomal subunit protein uL3	0.00592488	3.55454	1.82966			Reactome Pathways 2093	Resolution of AP Sites via the Multiple-Nucleotide Patch Replacement Pathway	7/25	5.50450319349459E-07	RFC5;RFC4;RFC1;RFC2;RPA3;RPA1;RPA2
Q70SY1	CREB3L2	Cyclic AMP-responsive element-binding protein 3-like protein 2	5.66684e-05	3.59135	1.84453			Bioplanet 2019	Double-strand break repair	7/22	5.6478757236312E-07	MDC1;XRCC6;PRKDC;XRCC5;RPA3;RPA1;RPA2
P17544	ATF7	Cyclic AMP-dependent transcription factor ATF-7	0.00393322	3.59271	1.84507			Reactome Pathways 2094	Cell Cycle	29/649	5.7373227979645E-07	TOP2A;MDC1;PPP2R2A;RSF1;PDS5B;CENPC;HERC2;TUBA3C;H2BC21;LMNA;H4C1;RBBP7;RPS27A;EMD;LBR;TMPO;RFC5;SUN2;RFC4;RFC1;RFC2;NCAPH2;SMARCA5;RPA1;RPA2;CKAP5;TUBB2A;RPA3;CHMP3
P18124	RPL7	Large ribosomal subunit protein uL30	0.00240941	3.6125	1.853			GO Cellular Component 2033	Focal Adhesion (GO:0005925)	22/387	6.16411004250042E-07	RPL4;MDC1;RPL30;RPS9;RPL3;RPS8;RPLP0;HMGA1;RPL13A;RPS3A;RPL8;RPL10A;HSPG2;RPL6;RPL7;RPL7A;RPLP2;RPL27;CSPG4;RPL18;PPIA;TGM2
Q9Y291	MRPS33	Small ribosomal subunit protein mS33	0.00101088	3.67283	1.87689			GO Biological Process 2025	DNA Damage Response (GO:0006974)	24/421	6.42814602719258E-07	TOP2A;RFC5;MDC1;NFAT5;RFC4;PRKDC;XRCC5;RFC2;TREX1;SETD7;SMARCA5;CHD1L;PDS5B;BAZ1B;MACROH2A1;DDB1;CUL4A;FAM111A;HERC2;RPA3;HLTF;TRIP12;FLYWCH1;CUL4B
P62424	RPL7A	Large ribosomal subunit protein eL8	0.00208227	3.71778	1.89444			Bioplanet 2019	Mismatch repair	7/23	7.52070463052171E-07	RFC5;RFC4;RFC1;RFC2;RPA3;RPA1;RPA2
Q9P0I2	EMC3	ER membrane protein complex subunit 3	0.000395885	3.72587	1.89758			GO Cellular Component 2034	Cell-Substrate Junction (GO:0030055)	22/395	7.87378593785241E-07	RPL4;MDC1;RPL30;RPS9;RPL3;RPS8;RPLP0;HMGA1;RPL13A;RPS3A;RPL8;RPL10A;HSPG2;RPL6;RPL7;RPL7A;RPLP2;RPL27;CSPG4;RPL18;PPIA;TGM2
Q9P2K3	RCOR3	REST corepressor 3	0.00436781	3.72876	1.8987			KEGG 2021 Human	Mismatch repair	7/23	9.94514230746621E-07	RFC5;RFC4;RFC1;RFC2;RPA3;RPA1;RPA2
Q15147	PLCB4	1-phosphatidylinositol 4,5-bisphosphate phosphodiesterase beta-4	1.13844e-05	3.78947	1.922			Bioplanet 2019	ATR activation in response to replication stress	6/15	1.14901213311869E-06	RFC5;RFC4;RFC2;RPA3;RPA1;RPA2
P49591	SARS1	Serine--tRNA ligase, cytoplasmic	0.00228581	3.83775	1.94026			GO Biological Process 2025	Negative Regulation of RNA Biosynthetic Process (GO:1902679)	25/470	1.15619970538655E-06	L3MBTL2;RSF1;CHD4;LOXL2;MECP2;JPH2;QARS1;IFI16;SIN3A;INPP5K;RBBP7;JUN;XRCC6;SMAD4;XRCC5;EED;ZNF281;MBD1;HMGA1;HMGA2;FOXL2;TBX3;TBX2;TFAP4;RCOR3
P15927	RPA2	Replication protein A 32 kDa subunit	0.0023803	3.84279	1.94216			Reactome Pathways 2095	HDR Through Homologous Recombination (HRR) or Single Strand Annealing (SSA)	12/116	1.19404971628068E-06	RFC5;MDC1;HERC2;RFC4;RFC1;RFC2;H2BC21;RPA3;RPA1;RPA2;H4C1;RPS27A
O95747	OXSR1	Serine/threonine-protein kinase OSR1	0.00660871	3.86195	1.94933			Wiki Pathways 2024 Human	DNA Mismatch Repair WP531	7/23	1.45268347336919E-06	RFC5;RFC4;RFC1;RFC2;RPA3;RPA1;RPA2
Q9H1D9	POLR3F	DNA-directed RNA polymerase III subunit RPC6	0.00948466	3.88899	1.95939			GO Molecular Function 2032	DNA-binding Transcription Repressor Activity, RNA Polymerase II-specific (GO:0001227)	16/210	1.62904244620181E-06	JUN;ZFHX3;CEBPB;ZNF281;ZBTB10;ZBTB20;PRDM1;SREBF2;TBX3;TBX2;JPH2;ZEB2;ATF7;MAFK;PITX2;JDP2
P61353	RPL27	Large ribosomal subunit protein eL27	0.00716496	3.89166	1.96039			Reactome Pathways 2096	G2 M DNA Damage Checkpoint	10/77	0.0000016483499255039	RFC5;MDC1;HERC2;RFC4;RFC2;H2BC21;RPA3;RPA1;RPA2;H4C1
Q629K1	TRIQK	Triple QxxK/R motif-containing protein	0.000400178	3.89777	1.96265			GO Biological Process 2025	DNA-templated Transcription (GO:0006351)	16/203	2.51420392223333E-06	GTF3C1;GTF3C2;NFAT5;SUPT16H;SMAD4;GTF3C3;NFIX;TBP;CBFB;MBD1;SMARCA5;RSF1;POLRMT;DRAP1;POLR3A;UBTF
Q96T23	RSF1	Remodeling and spacing factor 1	0.00156672	3.90444	1.96512			Bioplanet 2019	Extension of telomeres	7/28	3.04095013001225E-06	RFC5;RFC4;RFC1;RFC2;RPA3;RPA1;RPA2
P62906	RPL10A	Large ribosomal subunit protein uL1	0.00171349	3.99121	1.99683			Reactome Pathways 2097	Defective B3GALT6 Causes EDSP2 and SEMDJL1	6/20	3.13885347501781E-06	SDC4;SDC2;GPC1;SDC1;CSPG4;HSPG2
P17029	ZKSCAN1	Zinc finger protein with KRAB and SCAN domains 1	0.000808103	4.0139	2.005			Reactome Pathways 2098	Defective B3GAT3 Causes JDSSDHD	6/20	3.13885347501781E-06	SDC4;SDC2;GPC1;SDC1;CSPG4;HSPG2
P28347	TEAD1	Transcriptional enhancer factor TEF-1	0.0002761	4.05996	2.02147			Reactome Pathways 2099	Defective B4GALT7 Causes EDS, Progeroid Type	6/20	3.13885347501781E-06	SDC4;SDC2;GPC1;SDC1;CSPG4;HSPG2
P35250	RFC2	Replication factor C subunit 2	0.00448313	4.09473	2.03377			Reactome Pathways 2100	DNA Strand Elongation	7/32	0.0000032220728281801	RFC5;RFC4;RFC1;RFC2;RPA3;RPA1;RPA2
Q69YI7	NAIF1	Nuclear apoptosis-inducing factor 1	0.00442864	4.1676	2.05922			Reactome Pathways 2101	Telomere C-strand (Lagging Strand) Synthesis	7/34	4.96352938490133E-06	RFC5;RFC4;RFC1;RFC2;RPA3;RPA1;RPA2
Q02543	RPL18A	Large ribosomal subunit protein eL20	0.00809573	4.17734	2.06258			Reactome Pathways 2102	Regulation of TP53 Activity	13/160	5.42618737846622E-06	RFC5;SUPT16H;RFC4;TBP;RFC2;RPA1;RPA2;CHD4;PRDM1;SSRP1;RPA3;RBBP7;RPS27A
Q6UVK1	CSPG4	Chondroitin sulfate proteoglycan 4	0.000533326	4.22801	2.07998			Reactome Pathways 2103	RNA Polymerase II Transcription	43/1360	5.45062748841907E-06	MDC1;ATF2;CEBPB;L3MBTL2;CBFB;MAGED1;SATB2;CHD4;PRDM1;YBX1;NR2C2;MECP2;SIN3A;PRDX1;H2BC21;H4C1;RBBP7;RPS27A;PITX2;TEAD1;LBR;ZKSCAN1;ZNF740;TEAD3;RFC5;JUN;SUPT16H;ZFHX3;SMAD4;ZNF460;SMAD3;TBP;RFC4;USP9X;EED;RFC2;ATAD2;RPA1;RPA2;SSRP1;RUNX1;COL1A1;RPA3
O75626	PRDM1	PR domain zinc finger protein 1	0.00102762	4.24145	2.08456			GO Cellular Component 2035	Mitochondrial Inner Membrane (GO:0005743)	21/409	5.61115156031665E-06	PTCD3;MRPS15;NDUFB11;MRPS22;MRPS33;MRPS23;MRPS18B;MRPS31;MRPS2;NDUFC2;MRPL15;MRPL37;MRPL24;MRPS6;MRPL54;HADHB;HADHA;MRPS9;CYP11B1;AURKAIP1;SLC25A13
O15525	MAFG	Transcription factor MafG	0.00136892	4.25024	2.08754			Bioplanet 2019	DNA strand elongation	7/31	6.17226529845798E-06	RFC5;RFC4;RFC1;RFC2;RPA3;RPA1;RPA2
P02458	COL2A1	Collagen alpha-1(II) chain	0.00280132	4.26421	2.09228			GO Biological Process 2025	Nucleosome Assembly (GO:0006334)	9/56	6.23794724557167E-06	SUPT16H;H2BC21;ATAD2;SMARCA5;RSF1;DNAJC9;SSRP1;MACROH2A1;ATAD2B
P62888	RPL30	Large ribosomal subunit protein eL30	0.00454043	4.27549	2.09609			Bioplanet 2019	Chromosome maintenance	11/103	6.28197061149932E-06	RFC5;RFC4;RFC1;RFC2;RPA3;LMNA;SMARCA5;RPA1;RPA2;RSF1;RBBP7
Q7Z2W4	ZC3HAV1	Zinc finger CCCH-type antiviral protein 1	0.00824145	4.28146	2.0981			Bioplanet 2019	SMAD2/3 nuclear pathway	10/82	6.28197061149932E-06	ATF2;DLX1;CEBPB;JUN;SMAD4;SMAD3;CBFB;SIN3A;RBBP7;RUNX1
O14579	COPE	Coatomer subunit epsilon	0.00299974	4.32046	2.11118			Bioplanet 2019	RNA polymerase III abortive and retractive initiation	6/20	6.48253067728716E-06	NFIX;POLR3A;NFIA;NFIB;NFIC;POLR3F
Q96BD5	PHF21A	PHD finger protein 21A	0.0030855	4.34671	2.11993			Bioplanet 2019	Transcription	14/181	7.31226887964046E-06	GTF3C1;GTF3C2;SUPT16H;GTF3C3;TBP;NFIX;SSRP1;POLRMT;POLR3A;NFIA;NFIB;NFIC;UBTF;POLR3F
Q14919	DRAP1	Dr1-associated corepressor	0.00364923	4.37939	2.13073			Reactome Pathways 2104	RNA Polymerase III Transcription Termination	6/23	7.40403441216361E-06	NFIX;POLR3A;NFIA;NFIB;NFIC;POLR3F
P52926	HMGA2	High mobility group protein HMGI-C	0.00694519	4.38604	2.13292			Reactome Pathways 2105	IRF3-mediated Induction of Type I IFN	5/13	7.55607668441897E-06	XRCC6;IFI16;PRKDC;XRCC5;TREX1
Q12789	GTF3C1	General transcription factor 3C polypeptide 1	0.00217752	4.39607	2.13622			Reactome Pathways 2106	Regulation of TP53 Activity Through Phosphorylation	10/92	7.92472312333043E-06	RFC5;SUPT16H;RFC4;TBP;RFC2;RPA3;RPA1;RPA2;SSRP1;RPS27A
Q9UEG4	ZNF629	Zinc finger protein 629	0.00046825	4.43989	2.15052			GO Biological Process 2025	Nucleosome Organization (GO:0034728)	10/77	9.05725332960142E-06	SUPT16H;H2BC21;ATAD2;HMGA1;SMARCA5;RSF1;DNAJC9;SSRP1;MACROH2A1;ATAD2B
P20226	TBP	TATA-box-binding protein	0.00902073	4.49188	2.16732			Reactome Pathways 2107	Cytosolic tRNA Aminoacylation	6/24	9.40808494263216E-06	AIMP1;SARS1;EPRS1;QARS1;IARS1;DARS1
Q13951	CBFB	Core-binding factor subunit beta	0.000576225	4.52107	2.17666			Reactome Pathways 2108	Defective EXT1 Causes Exostoses 1, TRPS2 and CHDS	5/14	0.0000110791186865121	SDC4;SDC2;GPC1;SDC1;HSPG2
Q15911	ZFHX3	Zinc finger homeobox protein 3	0.00254148	4.52728	2.17864			Reactome Pathways 2109	Defective EXT2 Causes Exostoses 2	5/14	0.0000110791186865121	SDC4;SDC2;GPC1;SDC1;HSPG2
Q6IPR3	TYW3	tRNA wybutosine-synthesizing protein 3 homolog	0.000359151	4.55386	2.18709			GO Biological Process 2025	Chromatin Organization (GO:0006325)	19/323	0.0000118946939037218	TOP2A;SUPT16H;SATB2;SETD7;ATAD2;SMARCA5;HNRNPU;HMGA2;RSF1;CHD4;CHD1L;SSRP1;BAZ1B;MACROH2A1;LOXL2;ATAD2B;H2BC21;DNAJC9;RBBP7
P50402	EMD	Emerin	0.000321246	4.55562	2.18765			Reactome Pathways 2110	Cell Cycle, Mitotic	23/516	0.0000132638035472815	TOP2A;RFC5;RFC4;RFC1;RFC2;NCAPH2;RPA1;RPA2;PPP2R2A;PDS5B;CKAP5;CENPC;TUBB2A;TUBA3C;RPA3;H2BC21;LMNA;CHMP3;H4C1;RPS27A;EMD;LBR;TMPO
Q6P161	MRPL54	Large ribosomal subunit protein mL54	0.00371997	4.55732	2.18819			GO Biological Process 2025	protein-DNA Complex Assembly (GO:0065004)	9/62	0.000013405992388713	SUPT16H;H2BC21;ATAD2;SMARCA5;RSF1;DNAJC9;SSRP1;MACROH2A1;ATAD2B
P83731	RPL24	Large ribosomal subunit protein eL24	0.000856517	4.56916	2.19193			Bioplanet 2019	RNA polymerase III transcription termination	6/23	0.0000149391136811796	NFIX;POLR3A;NFIA;NFIB;NFIC;POLR3F
P56270	MAZ	Myc-associated zinc finger protein	0.00349417	4.57534	2.19388			Reactome Pathways 2111	A Tetrasaccharide Linker Sequence Is Required for GAG Synthesis	6/26	0.0000150040078394175	SDC4;SDC2;GPC1;SDC1;CSPG4;HSPG2
P39880	CUX1	Homeobox protein cut-like 1	0.00323945	4.58115	2.19571			Reactome Pathways 2112	Non-integrin membrane-ECM Interactions	8/59	0.000018231962887979	COL1A1;COL2A1;SDC4;COL5A1;SDC2;FN1;SDC1;HSPG2
P17676	CEBPB	CCAAT/enhancer-binding protein beta	0.00913607	4.65887	2.21998			Reactome Pathways 2113	RNA Polymerase III Transcription Initiation From Type 2 Promoter	6/27	0.0000184367516226618	GTF3C1;GTF3C2;GTF3C3;TBP;POLR3A;POLR3F
P67809	YBX1	Y-box-binding protein 1	0.00824619	4.66785	2.22276			Reactome Pathways 2114	Syndecan Interactions	6/27	0.0000184367516226618	COL1A1;SDC4;COL5A1;SDC2;FN1;SDC1
P49770	EIF2B2	Translation initiation factor eIF2B subunit beta	6.92804e-05	4.67198	2.22404			Reactome Pathways 2115	STING Mediated Induction of Host Immune Responses	5/16	0.0000220827898370964	XRCC6;IFI16;PRKDC;XRCC5;TREX1
Q8TCJ2	STT3B	Dolichyl-diphosphooligosaccharide--protein glycosyltransferase subunit STT3B	0.00116141	4.70074	2.23289			Reactome Pathways 2116	RNA Polymerase III Transcription Initiation From Type 1 Promoter	6/28	0.0000226918869205465	GTF3C1;GTF3C2;GTF3C3;TBP;POLR3A;POLR3F
Q15650	TRIP4	Activating signal cointegrator 1	0.00632939	4.71153	2.2362			KEGG 2021 Human	DNA replication	7/36	0.000023185223451647	RFC5;RFC4;RFC1;RFC2;RPA3;RPA1;RPA2
Q9Y496	KIF3A	Kinesin-like protein KIF3A	0.00133894	4.73342	2.24288			Wiki Pathways 2024 Human	Retinoblastoma Gene In Cancer WP2446	10/87	0.0000233402975317025	TOP2A;RFC5;RFC4;SIN3A;PRKDC;RPA3;HLTF;RPA1;RPA2;RBBP7
P40429	RPL13A	Large ribosomal subunit protein uL13	0.00312911	4.75511	2.24948			Reactome Pathways 2117	SARS-CoV Infections	22/498	0.0000244677328926535	RPS9;SMAD4;SMAD3;SDC4;RPS8;SDC2;RPN1;RPS6;ISG15;CHD4;RPS3A;HSPG2;PHF21A;DDOST;RUNX1;GPC1;SDC1;CHMP3;RBBP7;RPS27A;PPIA;AP2M1
Q8WYK2	JDP2	Jun dimerization protein 2	0.000886745	4.82792	2.2714			Bioplanet 2019	Tetrasaccharide linker sequence formation in glycosaminoglycan biosynthesis	6/26	0.0000315742157498602	SDC4;SDC2;GPC1;SDC1;CSPG4;HSPG2
P35251	RFC1	Replication factor C subunit 1	0.00108614	4.85575	2.27969			Reactome Pathways 2118	Cytosolic Sensors of Pathogen-Associated DNA	8/64	0.0000320934506357943	XRCC6;POLR3A;IFI16;PRKDC;XRCC5;TREX1;POLR3F;RPS27A
Q14139	UBE4A	Ubiquitin conjugation factor E4 A	5.78473e-05	4.99549	2.32063			Bioplanet 2019	Mechanisms of transcriptional repression by DNA methylation	5/15	0.0000324872794632775	MECP2;SIN3A;MBD1;CHD4;RBBP7
O75616	ERAL1	GTPase Era, mitochondrial	0.00609573	5.00205	2.32252			Bioplanet 2019	RNA polymerase III transcription initiation from type 2 promoter	6/27	0.0000371487888771855	GTF3C1;GTF3C2;GTF3C3;TBP;POLR3A;POLR3F
Q9BT40	INPP5K	Inositol polyphosphate 5-phosphatase K	0.00516439	5.02333	2.32864			Reactome Pathways 2119	G2 M Checkpoints	11/137	0.0000392497597491366	RFC5;MDC1;HERC2;RFC4;RFC2;H2BC21;RPA3;RPA1;RPA2;H4C1;RPS27A
Q9NX14	NDUFB11	NADH dehydrogenase [ubiquinone] 1 beta subcomplex subunit 11, mitochondrial	0.00277329	5.0413	2.3338			Reactome Pathways 2120	Respiratory Syncytial Virus (RSV) Attachment and Entry	6/32	0.0000499275822491969	SDC4;SDC2;GPC1;NCL;SDC1;HSPG2
P46779	RPL28	Large ribosomal subunit protein eL28	0.00903597	5.04271	2.3342			GO Biological Process 2025	Negative Regulation of DNA Binding (GO:0043392)	6/24	0.0000514165903087818	JUN;TFAP4;IFI16;NFIB;HMGA2;RSF1
Q9Y3E5	PTRH2	Peptidyl-tRNA hydrolase 2, mitochondrial	6.50914e-05	5.04439	2.33468			GO Biological Process 2025	Heterochromatin Formation (GO:0031507)	9/73	0.0000514165903087818	SIN3A;EED;LMNA;SMARCA5;HNRNPU;HMGA2;TRIP12;MACROH2A2;MACROH2A1
P84022	SMAD3	Mothers against decapentaplegic homolog 3	0.00112941	5.06891	2.34168			Reactome Pathways 2121	Initiation of Nuclear Envelope (NE) Reformation	5/19	0.0000533184162179702	LMNA;PPP2R2A;EMD;LBR;TMPO
Q12857	NFIA	Nuclear factor 1 A-type	0.00647263	5.06948	2.34184			GO Cellular Component 2036	Mitochondrial Membrane (GO:0031966)	24/595	0.0000544722364326404	PTCD3;MRPS15;NDUFB11;MRPS22;MRPS33;MRPS23;MRPS18B;MRPS31;MRPS2;NDUFC2;MRPL15;MRPL37;MRPL24;MRPS6;MRPL54;HADHB;HADHA;MRPS9;CYB5R3;PTRH2;CYP11B1;AURKAIP1;RPS27A;SLC25A13
P15407	FOSL1	Fos-related antigen 1	0.00299705	5.07794	2.34424			Bioplanet 2019	Integration of provirus	4/8	0.0000546800975253922	XRCC6;XRCC5;HMGA1;PPIA
Q08945	SSRP1	FACT complex subunit SSRP1	0.000942219	5.11358	2.35433			Reactome Pathways 2122	HDR Through Homologous Recombination (HRR)	8/69	0.0000547674429579216	RFC5;RFC4;RFC1;RFC2;RPA3;RPA1;RPA2;RPS27A
Q96A35	MRPL24	Large ribosomal subunit protein uL24m	0.000907418	5.12378	2.35721			Reactome Pathways 2123	Telomere Maintenance	9/92	0.0000581834665152999	RFC5;RFC4;RFC1;RFC2;H2BC21;RPA3;RPA1;RPA2;H4C1
Q9Y3E7	CHMP3	Charged multivesicular body protein 3	0.00204663	5.18245	2.37364			Reactome Pathways 2124	Extension of Telomeres	7/51	0.0000666664288675564	RFC5;RFC4;RFC1;RFC2;RPA3;RPA1;RPA2
Q8TF68	ZNF384	Zinc finger protein 384	0.00209488	5.2149	2.38264			Reactome Pathways 2125	Nonhomologous End-Joining (NHEJ)	7/51	0.0000666664288675564	MDC1;XRCC6;HERC2;PRKDC;XRCC5;H2BC21;H4C1
P35080	PFN2	Profilin-2	0.00493537	5.26374	2.39609			GO Biological Process 2025	Regulation of DNA Binding (GO:0051101)	7/40	0.0000751979319106616	FOXC1;JUN;TFAP4;IFI16;NFIB;HMGA2;RSF1
P27694	RPA1	Replication protein A 70 kDa DNA-binding subunit	0.000484979	5.29277	2.40402			GO Biological Process 2025	DNA Metabolic Process (GO:0006259)	17/302	0.0000799703725946138	TOP2A;RFC5;TOP2B;XRCC6;RFC4;PRKDC;XRCC5;RFC2;TREX1;SMARCA5;CHD1L;PDS5B;MACROH2A1;DDB1;FAM111A;RPA3;HLTF
Q15853	USF2	Upstream stimulatory factor 2	0.00185306	5.3088	2.40839			Reactome Pathways 2126	Impaired BRCA2 Binding to RAD51	6/35	0.0000813041380935668	RFC5;RFC4;RFC2;RPA3;RPA1;RPA2
P35052	GPC1	Glypican-1	7.48677e-05	5.3496	2.41943			Wiki Pathways 2024 Human	DNA Replication WP466	7/42	0.0000909580155904352	RFC5;RFC4;RFC1;RFC2;RPA3;RPA1;RPA2
P35249	RFC4	Replication factor C subunit 4	0.00170379	5.38781	2.4297			Reactome Pathways 2127	RNA Polymerase III Transcription Initiation	6/36	0.0000954989969289483	GTF3C1;GTF3C2;GTF3C3;TBP;POLR3A;POLR3F
P51608	MECP2	Methyl-CpG-binding protein 2	2.87377e-06	5.41274	2.43636			Reactome Pathways 2128	Nuclear Envelope (NE) Reassembly	8/75	0.0000969096942871266	TUBB2A;TUBA3C;LMNA;CHMP3;PPP2R2A;EMD;LBR;TMPO
O95298	NDUFC2	NADH dehydrogenase [ubiquinone] 1 subunit C2	8.88416e-05	5.41479	2.4369			Reactome Pathways 2129	Metabolism	55/2181	0.000101658091907093	RPL4;RPL30;RPL3;RPL34;RPLP0;RPL8;RPL10A;RPL6;RPL7;RPL7A;RPL18A;QARS1;SIN3A;RPLP2;CHP1;LBR;RPS9;RPS8;RPS6;RPL13A;NDUFC2;RPS3A;HSPG2;SREBF2;DARS1;HADHB;HADHA;SARS1;PLCB4;RPL24;RPL27;RPL28;SLC25A13;NNMT;SDC4;RPL10;NDUFB11;SDC2;CYB5R3;GPC1;INPP5K;RPL13;RPL15;IARS1;RPS27A;RPL18;RPL17;RPL35A;AIMP1;GLUD1;EPRS1;RAB14;CYP11B1;SDC1;CSPG4
P62917	RPL8	Large ribosomal subunit protein uL2	0.00192783	5.43721	2.44287			Reactome Pathways 2130	Activation of ATR in Response to Replication Stress	6/37	0.000108480220848926	RFC5;RFC4;RFC2;RPA3;RPA1;RPA2
Q8NG92	OR13H1	Olfactory receptor 13H1	0.0062652	5.48834	2.45637			Reactome Pathways 2131	HDR Through Single Strand Annealing (SSA)	6/37	0.000108480220848926	RFC5;RFC4;RFC2;RPA3;RPA1;RPA2
O60675	MAFK	Transcription factor MafK	0.00380914	5.50094	2.45968			GO Cellular Component 2037	Pericentric Heterochromatin (GO:0005721)	5/21	0.000117163447566308	SMARCA5;FLYWCH1;BAZ1B;MACROH2A1;CENPC
Q9UH73	EBF1	Transcription factor COE1	0.00148521	5.56374	2.47605			Wiki Pathways 2024 Human	miR 509 3P Alteration Of YAP1 ECM Axis WP3967	5/17	0.000124967816491493	COL1A1;COL5A1;FN1;TEAD1;TEAD3
Q32P28	P3H1	Prolyl 3-hydroxylase 1	0.00133219	5.58104	2.48053			Wiki Pathways 2024 Human	VEGFA VEGFR2 Signaling WP3888	20/430	0.000124967816491493	ATF2;JUN;RPS6;FN1;MICAL2;TRIP4;RPL13A;RPL10A;RPL7;DNAJA1;GLUD1;LMAN1;SARS1;RPL18A;EPRS1;GPC1;NCL;INPP5K;RPLP2;RPL27
Q01196	RUNX1	Runt-related transcription factor 1	0.0010035	5.60432	2.48654			GO Molecular Function 2033	DNA-binding Transcription Factor Binding (GO:0140297)	16/294	0.0001309257642821	JUN;FOXC1;SMAD3;TBP;PRRX1;PRKDC;HMGA2;CHD4;USF2;TBX3;USF1;RUNX1;NFIA;SIN3A;PITX2;TEAD3
Q9NSI6	BRWD1	Bromodomain and WD repeat-containing protein 1	1.18012e-05	5.63581	2.49462			Bioplanet 2019	Dual incision reaction in GG-NER	5/20	0.000137252169559725	DDB1;RPA3;RPA1;RPA2;RAD23B
Q9Y5V3	MAGED1	Melanoma-associated antigen D1	0.00409542	5.64931	2.49807			Bioplanet 2019	Heparan sulfate/heparin glycosaminoglycan (HS-GAG) degradation	5/20	0.000137252169559725	SDC4;SDC2;GPC1;SDC1;HSPG2
P56177	DLX1	Homeobox protein DLX-1	0.000527609	5.70662	2.51264			Wiki Pathways 2024 Human	Transcription Co Factors SKI And SKIL Protein Partners WP4533	5/18	0.000140542752701638	MECP2;SIN3A;SATB2;TEAD1;TEAD3
Q12772	SREBF2	Sterol regulatory element-binding protein 2	4.94489e-07	5.75029	2.52363			Reactome Pathways 2132	Transcriptional Regulation by TP53	17/362	0.000140784351557114	RFC5;MDC1;ATF2;JUN;SUPT16H;TBP;RFC4;RFC2;RPA1;RPA2;CHD4;PRDM1;SSRP1;PRDX1;RPA3;RBBP7;RPS27A
Q9ULX9	MAFF	Transcription factor MafF	0.00070419	5.84966	2.54835			GO Molecular Function 2034	RNA Polymerase II-specific DNA-binding Transcription Factor Binding (GO:0061629)	14/232	0.000145668050415346	JUN;FOXC1;SMAD3;TBP;PRRX1;PRKDC;TRIP4;HMGA2;CHD4;TBX3;DNAJA1;SIN3A;PITX2;TEAD3
P63151	PPP2R2A	Serine/threonine-protein phosphatase 2A 55 kDa regulatory subunit B alpha isoform	0.000830587	5.8557	2.54984			GO Biological Process 2025	Regulation of RNA Biosynthetic Process (GO:2001141)	21/465	0.000155587043786303	FOXC1;ZFHX3;SMAD4;DR1;CEBPB;ZNF460;SMAD3;MAGED1;ZNF281;SMARCA5;HMGA1;TRIP4;HMGA2;RSF1;YBX1;NR2C2;RPL6;NFIA;ATF7;RBBP7;PITX2
Q6P158	DHX57	Putative ATP-dependent RNA helicase DHX57	0.00023651	5.91704	2.56488			Reactome Pathways 2133	HS-GAG Degradation	5/24	0.000163956487133749	SDC4;SDC2;GPC1;SDC1;HSPG2
O15119	TBX3	T-box transcription factor TBX3	0.00274689	5.95761	2.57473			Reactome Pathways 2134	Presynaptic Phase of Homologous DNA Pairing and Strand Exchange	6/40	0.000168240214851362	RFC5;RFC4;RFC2;RPA3;RPA1;RPA2
Q9H147	DNTTIP1	Deoxynucleotidyltransferase terminal-interacting protein 1	1.5074e-07	6.13273	2.61653			Reactome Pathways 2135	Recruitment and ATM-med Phosphorylation of Repair and Signaling Proteins at DNA Double Strand Breaks	7/60	0.000181918526747046	MDC1;HERC2;H2BC21;SMARCA5;H4C1;BAZ1B;RPS27A
P35244	RPA3	Replication protein A 14 kDa subunit	0.00389549	6.19444	2.63097			Reactome Pathways 2136	Defective Homologous Recombination Repair (HRR) Due to BRCA2 Loss of Function	6/41	0.000188008459631971	RFC5;RFC4;RFC2;RPA3;RPA1;RPA2
O00411	POLRMT	DNA-directed RNA polymerase, mitochondrial	0.00266837	6.283	2.65145			Reactome Pathways 2137	Diseases Associated With Glycosaminoglycan Metabolism	6/41	0.000188008459631971	SDC4;SDC2;GPC1;SDC1;CSPG4;HSPG2
P05387	RPLP2	Large ribosomal subunit protein P2	0.000665329	6.30935	2.65749			Reactome Pathways 2138	Diseases of DNA Double-Strand Break Repair	6/41	0.000188008459631971	RFC5;RFC4;RFC2;RPA3;RPA1;RPA2
Q9P015	MRPL15	Large ribosomal subunit protein uL15m	0.00115607	6.33664	2.66372			Reactome Pathways 2139	MITF-M-regulated Melanocyte Development	10/136	0.000194388183648495	ATP6V1A;AIMP1;EPRS1;QARS1;SIN3A;IARS1;DARS1;TBX3;USF1;TBX2
O95714	HERC2	E3 ubiquitin-protein ligase HERC2	0.000107432	6.40283	2.67871			Reactome Pathways 2140	DNA Double Strand Break Response	7/61	0.000194388183648495	MDC1;HERC2;H2BC21;SMARCA5;H4C1;BAZ1B;RPS27A
Q13485	SMAD4	Mothers against decapentaplegic homolog 4	0.00404289	6.42295	2.68324			Reactome Pathways 2141	tRNA Aminoacylation	6/42	0.000211274837040851	AIMP1;SARS1;QARS1;EPRS1;IARS1;DARS1
P17480	UBTF	Nucleolar transcription factor 1	0.000813783	6.51824	2.70448			Reactome Pathways 2142	Attachment and Entry 9694614	5/26	0.000229237585665877	SDC4;SDC2;GPC1;SDC1;HSPG2
Q92665	MRPS31	Small ribosomal subunit protein mS31	0.000700504	6.59245	2.72081			Reactome Pathways 2143	Transcriptional Regulation by RUNX3	8/86	0.000233554637287282	SMAD4;ZFHX3;SMAD3;CBFB;RPS27A;TEAD1;TEAD3;RUNX1
Q02880	TOP2B	DNA topoisomerase 2-beta	6.90623e-05	6.62226	2.72732			Reactome Pathways 2144	Homologous DNA Pairing and Strand Exchange	6/43	0.000236467539745804	RFC5;RFC4;RFC2;RPA3;RPA1;RPA2
Q8IZ69	TRMT2A	tRNA (uracil-5-)-methyltransferase homolog A	0.00525491	6.67836	2.73949			Reactome Pathways 2145	SARS-CoV-1-host Interactions	9/112	0.000236467539745804	RPS9;SMAD4;SMAD3;RPS8;RPS6;RPS3A;RPS27A;PPIA;RUNX1
P05412	JUN	Transcription factor Jun	0.000501276	6.70654	2.74557			Reactome Pathways 2146	SUMO E3 Ligases SUMOylate Target Proteins	11/170	0.000237788002719416	TOP2A;MDC1;TOP2B;HERC2;L3MBTL2;SIN3A;SATB2;MBD1;RPA1;FOXL2;H4C1
Q96DT7	ZBTB10	Zinc finger and BTB domain-containing protein 10	0.00475305	6.71881	2.74821			GO Cellular Component 2038	Small Ribosomal Subunit (GO:0015935)	6/41	0.000261656127163473	RPS9;RPS8;RPS6;RPS3A;RPS27A;MRPS6
P08651	NFIC	Nuclear factor 1 C-type	1.31853e-05	6.71918	2.74829			Reactome Pathways 2147	Post-translational Protein Modification	40/1457	0.000267963235229373	TOP2A;MDC1;TOP2B;COPB2;L3MBTL2;PRKDC;SDC2;SATB2;RPN1;RPL8;LMAN1;HERC2;TUBA3C;SIN3A;H2BC21;HLTF;H4C1;RBBP7;RPS27A;SMAD4;SMAD3;USP9X;MBD1;RPS6;FN1;RPA1;FOXL2;RAD23B;DDOST;CKAP4;DDB1;CUL4A;TUBB2A;ASPH;RAB14;PTRH2;RAB18;SQSTM1;COPE;CUL4B
Q9Y676	MRPS18B	Small ribosomal subunit protein mS40	0.00587016	6.76085	2.75721			Reactome Pathways 2148	Leading Strand Synthesis	4/14	0.000271975458131271	RFC5;RFC4;RFC1;RFC2
Q9Y5B9	SUPT16H	FACT complex subunit SPT16	0.000110724	6.80201	2.76596			Reactome Pathways 2149	Polymerase Switching	4/14	0.000271975458131271	RFC5;RFC4;RFC1;RFC2
Q9H972	C14orf93	Uncharacterized protein C14orf93	0.00294097	6.91778	2.79031			Reactome Pathways 2150	DNA Replication	10/143	0.000274476265937411	RFC5;RFC4;RFC1;RFC2;H2BC21;RPA3;RPA1;RPA2;H4C1;RPS27A
P82933	MRPS9	Small ribosomal subunit protein uS9m	0.00807597	6.98233	2.80371			GO Molecular Function 2035	DNA-binding Transcription Activator Activity, RNA Polymerase II-specific (GO:0001228)	16/318	0.000287657524919925	NFAT5;JUN;FOXC1;SMAD4;SMAD3;PRRX1;SATB2;NR2C2;USF2;TBX3;USF1;RUNX1;TFAP4;NFIA;NFIB;MAFF
Q9NNW5	WDR6	tRNA (34-2'-O)-methyltransferase regulator WDR6	0.00611388	7.04922	2.81746			Reactome Pathways 2151	SUMOylation	11/176	0.00031443366834504	TOP2A;MDC1;TOP2B;HERC2;L3MBTL2;SIN3A;SATB2;MBD1;RPA1;FOXL2;H4C1
P54105	CLNS1A	Methylosome subunit pICln	0.00190641	7.09428	2.82666			Reactome Pathways 2152	Early SARS-CoV-2 Infection Events	6/46	0.000329279070975504	SDC4;SDC2;GPC1;CHMP3;SDC1;HSPG2
O14529	CUX2	Homeobox protein cut-like 2	0.00326996	7.12638	2.83317			Bioplanet 2019	Telomere maintenance	7/59	0.00035125029465276	RFC5;RFC4;RFC1;RFC2;RPA3;RPA1;RPA2
Q9UPW6	SATB2	DNA-binding protein SATB2	1.39505e-05	7.16433	2.84083			Reactome Pathways 2153	Integration of Provirus	4/15	0.000355512826771056	XRCC6;XRCC5;HMGA1;PPIA
Q8NDX6	ZNF740	Zinc finger protein 740	0.00821445	7.22577	2.85315			GO Biological Process 2025	Nucleosome Disassembly (GO:0006337)	5/20	0.000370300290641342	SUPT16H;ATAD2;HMGA1;SSRP1;ATAD2B
P31274	HOXC9	Homeobox protein Hox-C9	5.91899e-05	7.24565	2.85711			Reactome Pathways 2154	Signaling by ALK Fusions and Activated Point Mutants	8/93	0.000374568348297891	MECP2;CEBPB;JUN;RPS6;FN1;RRBP1;RPS27A;SQSTM1
Q8WUA4	GTF3C2	General transcription factor 3C polypeptide 2	0.000551745	7.33785	2.87536			Reactome Pathways 2155	Signaling by ALK in Cancer	8/93	0.000374568348297891	MECP2;CEBPB;JUN;RPS6;FN1;RRBP1;RPS27A;SQSTM1
P40261	NNMT	Nicotinamide N-methyltransferase	0.0017391	7.48247	2.90351			GO Cellular Component 2039	ISWI-type Complex (GO:0031010)	4/14	0.00038509799381419	SMARCA5;RSF1;RBBP7;BAZ1B
P11388	TOP2A	DNA topoisomerase 2-alpha	1.74817e-05	7.52471	2.91164			Reactome Pathways 2156	Estrogen-dependent Gene Expression	9/121	0.000399771374079903	ATF2;JUN;TBP;CBFB;H2BC21;H4C1;USF2;USF1;RUNX1
Q13207	TBX2	T-box transcription factor TBX2	5.7277e-05	7.54423	2.91537			Bioplanet 2019	Cell cycle	19/453	0.000427341869275988	TOP2A;RFC5;SMAD4;SMAD3;RFC4;RFC1;PRKDC;RFC2;SMARCA5;RPA1;RPA2;PPP2R2A;RSF1;CKAP5;CENPC;RPA3;LMNA;RBBP7;RPS27A
Q3ZAQ7	VMA21	Vacuolar ATPase assembly integral membrane protein VMA21	0.00358382	7.69789	2.94446			Bioplanet 2019	ECM-receptor interaction	8/84	0.000427341869275988	COL1A1;COL2A1;SDC4;COL5A1;SDC2;FN1;SDC1;HSPG2
Q6IBW4	NCAPH2	Condensin-2 complex subunit H2	2.14036e-05	7.70011	2.94488			Bioplanet 2019	HIV life cycle early phase	4/13	0.000435189192960681	XRCC6;XRCC5;HMGA1;PPIA
P05388	RPLP0	Large ribosomal subunit protein uL10	0.00276242	7.71215	2.94713			GO Cellular Component 2040	Ribosome (GO:0005840)	6/46	0.00044551425925496	RPL7A;RPS9;RPL13A;RRBP1;RPL27;RPL15
P49916	LIG3	DNA ligase 3	0.00234377	7.84378	2.97155			GO Cellular Component 2041	Chromosome (GO:0005694)	11/179	0.000461860262410551	TOP2A;MDC1;JUN;SETD7;DNTTIP1;SMARCA5;HNRNPU;HMGA2;PDS5B;MKI67;MACROH2A1
Q9HC78	ZBTB20	Zinc finger and BTB domain-containing protein 20	0.00889737	7.84908	2.97252			Bioplanet 2019	Flap intermediate removal from the telomere lagging strand (C-strand)	3/5	0.000461877183478274	RPA3;RPA1;RPA2
O00712	NFIB	Nuclear factor 1 B-type	0.000544381	7.9006	2.98196			Bioplanet 2019	G2/M checkpoints	6/43	0.000475538344647957	RFC5;RFC4;RFC2;RPA3;RPA1;RPA2
P18887	XRCC1	DNA repair protein XRCC1	0.00821088	7.91307	2.98424			Reactome Pathways 2157	HS-GAG Biosynthesis	5/31	0.000496592703827301	SDC4;SDC2;GPC1;SDC1;HSPG2
Q14938	NFIX	Nuclear factor 1 X-type	5.49126e-05	7.9162	2.98481			Reactome Pathways 2158	Chondroitin Sulfate Dermatan Sulfate Metabolism	6/50	0.000509368410901114	SDC4;SDC2;GPC1;SDC1;CSPG4;HSPG2
Q8WTS6	SETD7	Histone-lysine N-methyltransferase SETD7	0.000296204	7.98181	2.99672			Wiki Pathways 2024 Human	NF1 Copy Number Variation Syndrome WP5366	9/104	0.000521601316822488	RFC5;RFC4;RFC2;EED;SDC2;H3C1;H4C1;RBBP7;POLRMT
Q9BRK5	SDF4	45 kDa calcium-binding protein	0.00414236	7.98296	2.99692			Reactome Pathways 2159	Mitotic Anaphase	12/221	0.000524084415497065	TUBB2A;TUBA3C;LMNA;CHMP3;PPP2R2A;PDS5B;RPS27A;EMD;LBR;CKAP5;TMPO;CENPC
Q96EY7	PTCD3	Small ribosomal subunit protein mS39	0.000974684	8.05344	3.0096			Reactome Pathways 2160	Mitotic Metaphase and Anaphase	12/222	0.000543243707699618	TUBB2A;TUBA3C;LMNA;CHMP3;PPP2R2A;PDS5B;RPS27A;EMD;LBR;CKAP5;TMPO;CENPC
Q9BR39	JPH2	Junctophilin-2	0.00372209	8.22393	3.03983			Reactome Pathways 2161	SARS-CoV-1 Infection	10/157	0.000550191140412497	RPS9;SMAD4;SMAD3;RPS8;RPS6;CHMP3;RPS3A;RPS27A;PPIA;RUNX1
P18827	SDC1	Syndecan-1	0.000448157	8.53462	3.09333			Reactome Pathways 2162	Diseases of DNA Repair	6/51	0.000550191140412497	RFC5;RFC4;RFC2;RPA3;RPA1;RPA2
Q9H6S0	YTHDC2	3'-5' RNA helicase YTHDC2	0.00150309	8.53882	3.09404			Reactome Pathways 2163	Transcriptional and Post-Translational Regulation of MITF-M Expression and Activity	6/51	0.000550191140412497	AIMP1;QARS1;EPRS1;IARS1;DARS1;TBX3
Q9H7E9	C8orf33	UPF0488 protein C8orf33	0.000200004	8.60149	3.10459			Bioplanet 2019	Leading strand biosynthesis	4/14	0.000553708466781484	RFC5;RFC4;RFC1;RFC2
P15336	ATF2	Cyclic AMP-dependent transcription factor ATF-2	0.000294455	8.66278	3.11483			GO Biological Process 2025	protein-DNA Complex Disassembly (GO:0032986)	5/22	0.000586037372208398	SUPT16H;ATAD2;HMGA1;SSRP1;ATAD2B
P14174	MIF	Macrophage migration inhibitory factor	0.00550126	8.701	3.12118			GO Biological Process 2025	tRNA Transcription (GO:0009304)	4/11	0.000586037372208398	GTF3C1;GTF3C2;GTF3C3;POLR3A
Q8WXX5	DNAJC9	DnaJ homolog subfamily C member 9	0.000842929	8.75773	3.13056			GO Molecular Function 2036	Double-Stranded Methylated DNA Binding (GO:0010385)	3/5	0.000607100080805462	MECP2;MBD1;MACROH2A1
P49116	NR2C2	Nuclear receptor subfamily 2 group C member 2	0.00288482	8.77601	3.13357			Reactome Pathways 2164	Cell Cycle Checkpoints	13/261	0.000612342111794135	RFC5;MDC1;RFC4;RFC2;RPA1;RPA2;CKAP5;CENPC;HERC2;RPA3;H2BC21;H4C1;RPS27A
P54821	PRRX1	Paired mesoderm homeobox protein 1	1.55371e-05	9.23792	3.20757			Reactome Pathways 2165	Positive Epigenetic Regulation of rRNA Expression	7/75	0.00061684387091133	TBP;H2BC21;SMARCA5;CHD4;H4C1;RBBP7;BAZ1B
Q99594	TEAD3	Transcriptional enhancer factor TEF-5	1.77712e-06	9.25924	3.21089			GO Cellular Component 2042	Small-Subunit Processome (GO:0032040)	7/72	0.000623470552194286	RPS9;RPS8;PRKDC;XRCC5;RPS6;RPS3A;RPS27A
O60315	ZEB2	Zinc finger E-box-binding homeobox 2	0.00570095	9.46269	3.24225			Reactome Pathways 2166	RUNX3 Regulates CDKN1A Transcription	3/7	0.000648175971619771	SMAD4;ZFHX3;SMAD3
Q9Y4F1	FARP1	FERM, ARHGEF and pleckstrin domain-containing protein 1	0.00029491	9.54276	3.25441			Reactome Pathways 2167	Deposition of New CENPA-containing Nucleosomes at the Centromere	6/53	0.000661511005942254	H2BC21;SMARCA5;RSF1;H4C1;RBBP7;CENPC
P22670	RFX1	MHC class II regulatory factor RFX1	6.49449e-05	9.84219	3.29898			Reactome Pathways 2168	Nucleosome Assembly	6/53	0.000661511005942254	H2BC21;SMARCA5;RSF1;H4C1;RBBP7;CENPC
P34741	SDC2	Syndecan-2	0.00128519	10.0559	3.32998			Bioplanet 2019	Telomerase regulation	7/67	0.00066406291685675	JUN;XRCC6;SMAD3;SIN3A;XRCC5;NCL;RBBP7
P42166	TMPO	Lamina-associated polypeptide 2, isoform alpha	0.000347911	10.1248	3.33982			Reactome Pathways 2169	Respiratory Syncytial Virus Infection Pathway	9/133	0.000758343604245265	SDC4;MAP1B;NCL;SDC2;GPC1;SDC1;ISG15;RPS27A;HSPG2
Q86UP3	ZFHX4	Zinc finger homeobox protein 4	0.000424016	10.3352	3.36949			Reactome Pathways 2170	Diseases of Programmed Cell Death	7/78	0.000765345756730649	JUN;EED;H2BC21;PRDX1;LMNA;H4C1;RBBP7
P31431	SDC4	Syndecan-4	0.00170426	10.4497	3.38539			GO Cellular Component 2043	Oligosaccharyltransferase Complex B (GO:0160227)	3/7	0.000810131444917534	RPN1;STT3B;DDOST
P49257	LMAN1	Protein ERGIC-53	0.000456203	10.8284	3.43675			Bioplanet 2019	Chondroitin sulfate/dermatan sulfate metabolism	6/48	0.000833308840569791	SDC4;SDC2;GPC1;SDC1;CSPG4;HSPG2
P82914	MRPS15	Small ribosomal subunit protein uS15m	0.00873579	11.2536	3.49231			GO Biological Process 2025	Reg of Single Stranded Viral RNA Replication via Double Stranded DNA Intermediate (GO:0045091)	4/12	0.000841337368197197	TOP2A;TOP2B;HMGA2;INPP5K
Q9Y399	MRPS2	Small ribosomal subunit protein uS2m	0.00035801	11.6993	3.54835			Bioplanet 2019	Heparan sulfate/heparin glycosaminoglycan (HS-GAG) biosynthesis	5/30	0.000843737702398678	SDC4;SDC2;GPC1;SDC1;HSPG2
O94916	NFAT5	Nuclear factor of activated T-cells 5	0.000171569	12.2519	3.61493			Wiki Pathways 2024 Human	HDAC6 Interactions In The Central Nervous System WP5426	9/112	0.000867551427776028	DNAJA1;XRCC6;TUBA3C;MAP1B;PRDX1;ISG15;MIF;SQSTM1;RAD23B
Q969R5	L3MBTL2	Lethal(3)malignant brain tumor-like protein 2	0.00090898	12.2872	3.61908			Reactome Pathways 2171	Synthesis of DNA	8/108	0.000964151446007863	RFC5;RFC4;RFC1;RFC2;RPA3;RPA1;RPA2;RPS27A
Q99697	PITX2	Pituitary homeobox 2	0.000134042	14.335	3.84147			Reactome Pathways 2172	Heparan Sulfate Heparin (HS-GAG) Metabolism	6/57	0.000968687432162648	SDC4;SDC2;GPC1;SDC1;CSPG4;HSPG2
P22415	USF1	Upstream stimulatory factor 1	0.000352379	14.612	3.86908			Reactome Pathways 2173	SARS-CoV-2 Infection	14/313	0.000968687432162648	RPS9;SDC4;RPS8;SDC2;RPN1;RPS6;ISG15;RPS3A;HSPG2;DDOST;GPC1;SDC1;CHMP3;RPS27A
Q01658	DR1	Protein Dr1	0.00614412	16.9342	4.08187			Reactome Pathways 2174	RSV-host Interactions	8/109	0.00100766925115289	SDC4;MAP1B;SDC2;GPC1;SDC1;ISG15;RPS27A;HSPG2
Q12948	FOXC1	Forkhead box protein C1	0.000139033	17.3044	4.11306			Wiki Pathways 2024 Human	Mesodermal Commitment Pathway WP2857	10/145	0.00108987301436122	SMAD4;FOXC1;SMAD3;ZNF281;HMGA2;PITX2;ZFHX4;TEAD1;TBX3;CUL4B
Q93008	USP9X	Ubiquitin carboxyl-terminal hydrolase 9X	0.00270667	18.4545	4.2059			GO Molecular Function 2037	ADP-D-ribose Modification-Dependent Protein Binding (GO:0160002)	3/6	0.0011091786732848	XRCC1;CHD1L;MACROH2A1
P82650	MRPS22	Small ribosomal subunit protein mS22	0.000129008	19.6346	4.29532			GO Biological Process 2025	Negative Regulation by Host of Viral Transcription (GO:0043922)	4/13	0.00112172301512414	JUN;TFAP4;HMGA2;INPP5K
P15538	CYP11B1	Cytochrome P450 11B1, mitochondrial	0.00626967	20.142	4.33214			GO Biological Process 2025	Negative Regulation of Gene Expression, Epigenetic (GO:0045814)	9/110	0.00112172301512414	MECP2;IFI16;SIN3A;EED;LMNA;SMARCA5;HMGA2;MACROH2A2;MACROH2A1
Q9Y3D9	MRPS23	Small ribosomal subunit protein mS23	0.000508893	22.3374	4.48139			GO Biological Process 2025	DNA-templated Transcription Initiation (GO:0006352)	7/62	0.00112172301512414	GTF3C1;TBP;MAZ;UBTF;SMARCA5;RSF1;POLRMT
Q8TBK6	ZCCHC10	Zinc finger CCHC domain-containing protein 10	0.000700723	25.3277	4.66265			Reactome Pathways 2175	DNA Damage Recognition in GG-NER	5/38	0.00119387943554721	CUL4A;DDB1;RPS27A;RAD23B;CUL4B
Q14527	HLTF	Helicase-like transcription factor	0.00140742	34.169	5.09462			Bioplanet 2019	Heparan sulfate/heparin glycosaminoglycan (HS-GAG) metabolism	6/52	0.00125488890610811	SDC4;SDC2;GPC1;SDC1;CSPG4;HSPG2
P12956	XRCC6	X-ray repair cross-complementing protein 6	0.000335688	39.044	5.28703			Bioplanet 2019	Homologous DNA pairing and strand exchange	3/7	0.00131935692457998	RPA3;RPA1;RPA2
P13010	XRCC5	X-ray repair cross-complementing protein 5	0.000257119	44.5644	5.47782			Reactome Pathways 2176	Early Phase of HIV Life Cycle	4/22	0.0014984569321316	XRCC6;XRCC5;HMGA1;PPIA
Q9NSU2	TREX1	Three-prime repair exonuclease 1	0.00698869	67.4	6.07468			Reactome Pathways 2177	Meiosis	7/89	0.00167216642979547	SUN2;H2BC21;RPA3;LMNA;RPA1;RPA2;H4C1
P58012	FOXL2	Forkhead box protein L2	0.000304451	274.339	8.09982			Reactome Pathways 2178	SARS-CoV-1 Modulates Host Translation Machinery	5/41	0.00167898774137084	RPS9;RPS8;RPS6;RPS3A;RPS27A
								Reactome Pathways 2179	M Phase	15/372	0.00167898774137084	NCAPH2;PPP2R2A;PDS5B;CKAP5;CENPC;TUBB2A;TUBA3C;H2BC21;LMNA;CHMP3;H4C1;RPS27A;EMD;LBR;TMPO
								Reactome Pathways 2180	S Phase	9/150	0.00174948714265391	RFC5;RFC4;RFC1;RFC2;RPA3;RPA1;RPA2;PDS5B;RPS27A
								GO Molecular Function 2038	5'-Deoxyribose-5-Phosphate Lyase Activity (GO:0051575)	3/7	0.00178373584211307	XRCC6;XRCC5;HMGA2
								Bioplanet 2019	T cell receptor regulation of apoptosis	21/603	0.00179592168469741	TOP2A;JUN;XRCC6;RFC2;TREX1;MBD1;RPL13A;RPS3A;MIF;YBX1;RPL10A;RAD23B;RPL6;RPL7A;TUBB2A;IFI16;RAB14;PRDX1;NCL;LGALS8;RPL28
								GO Molecular Function 2039	Transcription Coregulator Binding (GO:0001221)	8/103	0.00183827585927208	SMAD4;SMAD3;EED;HMGA1;ATF7;CHD4;FLYWCH1;RUNX1
								GO Cellular Component 2044	Cytosolic Small Ribosomal Subunit (GO:0022627)	5/40	0.00192538432217654	RPS9;RPS8;RPS6;RPS3A;RPS27A
								GO Biological Process 2025	Ribonucleoprotein Complex Biogenesis (GO:0022613)	9/120	0.00214267724955396	CUL4A;RPS9;RPS8;RPS6;RPL35A;RPS3A;RPS27A;RPL7;CUL4B
								GO Cellular Component 2045	Nuclear Chromosome (GO:0000228)	7/90	0.00217062822078274	TOP2A;JUN;NCAPH2;HNRNPU;HMGA2;MACROH2A2;MACROH2A1
								GO Biological Process 2025	Negative Regulation of Viral Genome Replication (GO:0045071)	6/48	0.00227321078040851	FAM111A;IFI16;INPP5K;HMGA2;ISG15;ZC3HAV1
								Reactome Pathways 2181	Retinoid Metabolism and Transport	5/44	0.00232068620099311	SDC4;SDC2;GPC1;SDC1;HSPG2
								GO Molecular Function 2040	Transcription Coactivator Binding (GO:0001223)	5/36	0.00234805499666136	SMAD4;SMAD3;ATF7;FLYWCH1;RUNX1
								Bioplanet 2019	S phase	8/112	0.00249597968239685	RFC5;RFC4;RFC1;RFC2;RPA3;RPA1;RPA2;RPS27A
								Reactome Pathways 2182	Factors Involved in Megakaryocyte Development and Platelet Production	9/158	0.00251903366180643	TUBB2A;TUBA3C;KIF3A;SIN3A;MAFG;MAFF;MAFK;KIF22;PHF21A
								Reactome Pathways 2183	HIV Life Cycle	9/158	0.00251903366180643	SUPT16H;XRCC6;TBP;XRCC5;HMGA1;CHMP3;SSRP1;RPS27A;PPIA
								Bioplanet 2019	Oxidative stress-induced gene expression via Nrf2	4/21	0.00251965745794764	JUN;MAFG;MAFF;MAFK
								Reactome Pathways 2184	Reproduction	8/127	0.00268677787248776	SUN2;H2BC21;RPA3;LMNA;RPA1;RPA2;PRDM1;H4C1
								Reactome Pathways 2185	Polymerase Switching on the C-strand of the Telomere	4/26	0.00276773975518913	RFC5;RFC4;RFC1;RFC2
								Wiki Pathways 2024 Human	7Q11 23 Copy Number Variation Syndrome WP4932	8/104	0.00282377809307385	RFC5;TBL2;RFC2;SMARCA5;HMGA1;BAZ1B;SQSTM1;USF1
								Wiki Pathways 2024 Human	Overlap Between Signal Transduction Pathways LMNA Laminopathies WP4879	6/55	0.00284657571333437	CEBPB;SMAD3;LMNA;HMGA2;EMD;TMPO
								GO Cellular Component 2046	Rough Endoplasmic Reticulum (GO:0005791)	4/25	0.00287373493799879	RPL4;RAB14;RPN1;CKAP4
								GO Molecular Function 2041	aminoacyl-tRNA Ligase Activity (GO:0004812)	5/38	0.00287597262604373	SARS1;QARS1;EPRS1;IARS1;DARS1
								GO Molecular Function 2042	Ubiquitin-Like Protein Ligase Binding (GO:0044389)	13/284	0.00298856797928328	JUN;SMAD3;XRCC5;MPG;TRIP4;ISG15;DNAJA1;CUL4A;HERC2;HLTF;RPS27A;SQSTM1;CUL4B
								GO Molecular Function 2043	cAMP Response Element Binding (GO:0035497)	3/9	0.00308940934228203	JUN;CREB3L2;HMGA2
								Reactome Pathways 2186	Metabolism of Fat-Soluble Vitamins	5/48	0.00338890257182325	SDC4;SDC2;GPC1;SDC1;HSPG2
								Bioplanet 2019	HIV life cycle	8/118	0.00341781369829255	SUPT16H;XRCC6;TBP;XRCC5;HMGA1;SSRP1;RPS27A;PPIA
								Bioplanet 2019	Downregulation of SMAD2/3-SMAD4 transcriptional activity	4/23	0.0034914910834162	SMAD4;SMAD3;USP9X;RPS27A
								Wiki Pathways 2024 Human	BMP Signaling In Eyelid Development WP3927	4/20	0.00350117737382987	SMAD4;FOXC1;JUN;PITX2
								GO Cellular Component 2047	Golgi Lumen (GO:0005796)	7/99	0.00353435871474129	SDC4;SDC2;GPC1;SDC1;SDF4;CSPG4;HSPG2
								Reactome Pathways 2187	Cellular Senescence	9/167	0.00367569277164238	JUN;CEBPB;EED;H2BC21;HMGA1;HMGA2;H4C1;RBBP7;RPS27A
								GO Biological Process 2025	Transcription by RNA Polymerase III (GO:0006383)	5/33	0.00369630915448293	GTF3C1;GTF3C2;GTF3C3;TBP;POLR3A
								GO Biological Process 2025	Ribosome Biogenesis (GO:0042254)	10/161	0.00376236161103651	CUL4A;RPS9;RPS8;RPS6;RPL35A;RPL27;RPS3A;RPS27A;RPL7;CUL4B
								Bioplanet 2019	Retinoblastoma protein regulation	6/66	0.00397934031165392	ATF2;CEBPB;JUN;TBP;UBTF;ATF7
								Bioplanet 2019	Beta-1 integrin cell surface interactions	6/66	0.00397934031165392	COL1A1;COL2A1;COL5A1;FN1;CSPG4;TGM2
								Reactome Pathways 2188	NoRC Negatively Regulates rRNA Expression	6/76	0.00423344095710485	TBP;SIN3A;H2BC21;UBTF;SMARCA5;H4C1
								Reactome Pathways 2189	2-LTR Circle Formation	3/13	0.00428677667454272	XRCC6;XRCC5;HMGA1
								Bioplanet 2019	HNF3A pathway	5/44	0.00438415730997449	CEBPB;JUN;NFIA;NFIB;NFIC
								Reactome Pathways 2190	Transcriptional Activity of SMAD2 SMAD3 SMAD4 Heterotrimer	5/51	0.00438560498407355	SMAD4;SMAD3;USP9X;YBX1;RPS27A
								GO Molecular Function 2044	rRNA Binding (GO:0019843)	5/43	0.00442825624840874	PTCD3;RPS9;RPLP0;ERAL1;MRPS6
								Wiki Pathways 2024 Human	Ethanol Metabolism Production Of ROS By CYP2E1 WP4269	3/9	0.00462482854094732	MAFG;MAFF;MAFK
								GO Cellular Component 2048	Endoplasmic Reticulum Tubular Network (GO:0071782)	4/29	0.00466473240232115	ATL3;ASPH;RAB18;EMD
								GO Cellular Component 2049	Cul4A-RING E3 Ubiquitin Ligase Complex (GO:0031464)	3/13	0.00466473240232115	CUL4A;DDB1;CUL4B
								Reactome Pathways 2191	MET Activates PTK2 Signaling	4/30	0.00468200287714434	COL1A1;COL2A1;COL5A1;FN1
								Reactome Pathways 2192	RNA Polymerase I Promoter Clearance	6/79	0.005064034199633	TBP;H2BC21;UBTF;CHD4;H4C1;RBBP7
								Reactome Pathways 2193	Formation of the Ternary Complex, and Subsequently, the 43S Complex	5/53	0.005064034199633	RPS9;RPS8;RPS6;RPS3A;RPS27A
								Reactome Pathways 2194	Downregulation of SMAD2 3 SMAD4 Transcriptional Activity	4/31	0.005064034199633	SMAD4;SMAD3;USP9X;RPS27A
								Reactome Pathways 2195	RUNX2 Regulates Bone Development	4/31	0.005064034199633	COL1A1;SMAD4;CBFB;SATB2
								Reactome Pathways 2196	Transcriptional Regulation of Brown and Beige Adipocyte Differentiation	4/31	0.005064034199633	SMAD4;HNRNPU;CHD4;RBBP7
								Reactome Pathways 2197	Transcriptional Regulation of Brown and Beige Adipocyte Differentiation by EBF2	4/31	0.005064034199633	SMAD4;HNRNPU;CHD4;RBBP7
								Reactome Pathways 2198	Mismatch Repair (MMR) Directed by MSH2 MSH3 (MutSbeta)	3/14	0.005064034199633	RPA3;RPA1;RPA2
								Reactome Pathways 2199	Mismatch Repair (MMR) Directed by MSH2 MSH6 (MutSalpha)	3/14	0.005064034199633	RPA3;RPA1;RPA2
								Reactome Pathways 2200	Removal of the Flap Intermediate	3/14	0.005064034199633	RPA3;RPA1;RPA2
								Reactome Pathways 2201	Adipogenesis	7/110	0.00521153072233319	SMAD4;CEBPB;EBF1;HNRNPU;CHD4;RBBP7;SREBF2
								GO Biological Process 2025	tRNA Aminoacylation for Protein Translation (GO:0006418)	5/36	0.0053825524235651	SARS1;QARS1;EPRS1;IARS1;DARS1
								Reactome Pathways 2202	RNA Polymerase I Transcription	6/81	0.00546598979960527	TBP;H2BC21;UBTF;CHD4;H4C1;RBBP7
								GO Molecular Function 2045	Ubiquitin Protein Ligase Binding (GO:0031625)	12/268	0.00547121633405433	CUL4A;DNAJA1;JUN;HERC2;SMAD3;XRCC5;MPG;HLTF;ISG15;RPS27A;SQSTM1;CUL4B
								GO Biological Process 2025	Positive Regulation of DNA-directed DNA Polymerase Activity (GO:1900264)	3/8	0.00552359015170569	RFC5;RFC4;RFC2
								Reactome Pathways 2203	SARS-CoV-2 Modulates Host Translation Machinery	5/55	0.00575804481640637	RPS9;RPS8;RPS6;RPS3A;RPS27A
								Reactome Pathways 2204	Negative Epigenetic Regulation of rRNA Expression	6/82	0.00576501098640144	TBP;SIN3A;H2BC21;UBTF;SMARCA5;H4C1
								Bioplanet 2019	Senescence and autophagy	7/99	0.00579357624612494	COL1A1;JUN;CEBPB;IFI16;FN1;HMGA1;SQSTM1
								Reactome Pathways 2205	Depolymerization of the Nuclear Lamina	3/15	0.00602643814904986	LMNA;EMD;TMPO
								Reactome Pathways 2206	Mismatch Repair	3/15	0.00602643814904986	RPA3;RPA1;RPA2
								Reactome Pathways 2207	Processive Synthesis on the Lagging Strand	3/15	0.00602643814904986	RPA3;RPA1;RPA2
								Wiki Pathways 2024 Human	Non Homologous End Joining WP438	3/10	0.00617529666441857	XRCC6;PRKDC;XRCC5
								Bioplanet 2019	Resolution of AP sites via the single-nucleotide replacement pathway	3/12	0.00635890408299542	MPG;XRCC1;LIG3
								Reactome Pathways 2208	Meiotic Recombination	5/57	0.0065919009129827	H2BC21;RPA3;RPA1;RPA2;H4C1
								GO Molecular Function 2046	Damaged DNA Binding (GO:0003684)	5/48	0.0067647790588527	DDB1;MPG;RPA3;XRCC1;CUL4B
								Reactome Pathways 2209	Transcriptional Regulation of Granulopoiesis	5/58	0.00709409220366417	CEBPB;CBFB;H2BC21;H4C1;RUNX1
								GO Biological Process 2025	Base-Excision Repair (GO:0006284)	5/39	0.00745419943245207	MPG;RPA3;HMGA1;HMGA2;XRCC1
								GO Biological Process 2025	DNA Alkylation Repair (GO:0006307)	3/9	0.00745419943245207	OTUD4;MPG;USP9X
								GO Biological Process 2025	Negative Regulation of Transcription by RNA Polymerase I (GO:0016479)	3/9	0.00745419943245207	SMARCA5;MACROH2A2;MACROH2A1
								GO Biological Process 2025	Sex-Chromosome Dosage Compensation (GO:0007549)	3/9	0.00745419943245207	HNRNPU;MACROH2A2;MACROH2A1
								Reactome Pathways 2210	B-WICH Complex Positively Regulates rRNA Expression	5/59	0.00762260376511448	TBP;H2BC21;SMARCA5;H4C1;BAZ1B
								Reactome Pathways 2211	HIV Infection	10/227	0.00763854132934947	XRCC6;SUPT16H;TBP;XRCC5;HMGA1;CHMP3;SSRP1;RPS27A;PPIA;AP2M1
								Wiki Pathways 2024 Human	ATR Signaling WP3875	3/11	0.00796097261714018	RPA3;RPA1;RPA2
								Reactome Pathways 2212	HDACs Deacetylate Histones	5/60	0.00804968254710385	H2BC21;CHD4;H4C1;RBBP7;PHF21A
								Reactome Pathways 2213	Ribosomal Scanning and Start Codon Recognition	5/60	0.00804968254710385	RPS9;RPS8;RPS6;RPS3A;RPS27A
								Reactome Pathways 2214	Translation Initiation Complex Formation	5/60	0.00804968254710385	RPS9;RPS8;RPS6;RPS3A;RPS27A
								Bioplanet 2019	DNA replication	10/207	0.00805068968532452	RFC5;RFC4;RFC1;RFC2;RPA3;RPA1;RPA2;RPS27A;CKAP5;CENPC
								Wiki Pathways 2024 Human	Envelope Proteins And Potential Roles In EDMD Physiopathology WP4535	5/46	0.00816252558756988	SMAD4;SMAD3;LBR;EMD;TMPO
								Reactome Pathways 2215	SMAD2 SMAD3 SMAD4 Heterotrimer Regulates Transcription	4/36	0.00824509770485163	SMAD4;SMAD3;YBX1;RPS27A
								Reactome Pathways 2216	ESR-mediated Signaling	9/192	0.008324301404455	ATF2;JUN;TBP;CBFB;H2BC21;H4C1;USF2;USF1;RUNX1
								Reactome Pathways 2217	Removal of the Flap Intermediate From the C-strand	3/17	0.008324301404455	RPA3;RPA1;RPA2
								Reactome Pathways 2218	Signaling by Activin	3/17	0.008324301404455	DRAP1;SMAD4;SMAD3
								Reactome Pathways 2219	mRNA Activation Upon Binding of the Cap-Binding Complex and eIFs, and Subsequent Binding to 43S	5/61	0.00840558603192053	RPS9;RPS8;RPS6;RPS3A;RPS27A
								Reactome Pathways 2220	Regulation of PTEN Gene Transcription	5/61	0.00840558603192053	ATF2;JUN;EED;CHD4;RBBP7
								GO Cellular Component 2050	Lysosomal Lumen (GO:0043202)	6/86	0.00841684924753829	SDC4;SDC2;GPC1;SDC1;CSPG4;HSPG2
								Reactome Pathways 2221	TP53 Regulates Transcription of DNA Repair Genes	5/62	0.00899431003773984	ATF2;MDC1;SUPT16H;JUN;SSRP1
								Reactome Pathways 2228	Fanconi Anemia Pathway	4/38	0.00946741206737091	RPA3;RPA1;RPA2;RPS27A
								Reactome Pathways 2229	Chromatin Modifying Enzymes	10/238	0.00983756672895275	ATF2;DR1;EED;H2BC21;SETD7;CHD4;H4C1;RBBP7;BRWD1;PHF21A
								Reactome Pathways 2230	Chromatin Organization	10/238	0.00983756672895275	ATF2;DR1;EED;H2BC21;SETD7;CHD4;H4C1;RBBP7;BRWD1;PHF21A
								GO Biological Process 2025	Positive Regulation of Cell Morphogenesis (GO:0010770)	3/10	0.00986601110082017	CUX2;CUX1;PRKDC
								GO Biological Process 2025	tRNA Transcription by RNA Polymerase III (GO:0042797)	3/10	0.00986601110082017	GTF3C2;GTF3C3;POLR3A
								GO Biological Process 2025	Heterochromatin Organization (GO:0070828)	3/10	0.00986601110082017	SETD7;TRIP12;LOXL2
								Bioplanet 2019	Non-homologous end-joining (NHEJ) pathway	3/14	0.00992336036322708	XRCC6;PRKDC;XRCC5
								GO Biological Process 2025	Regulation of Viral Genome Replication (GO:0045069)	6/66	0.0100203454229311	DDB1;FAM111A;IFI16;ISG15;ZC3HAV1;PPIA
								GO Biological Process 2025	Negative Regulation of Binding (GO:0051100)	6/66	0.0100203454229311	JUN;TFAP4;IFI16;NFIB;HMGA2;RSF1
								Reactome Pathways 2231	Oxidative Stress Induced Senescence	6/94	0.0101500553300466	JUN;EED;H2BC21;H4C1;RBBP7;RPS27A
								Reactome Pathways 2232	Glycosaminoglycan Metabolism	7/127	0.0102005459617685	SDC4;SDC2;GPC1;CHP1;SDC1;CSPG4;HSPG2
								Reactome Pathways 2233	RUNX1 Regulates Genes Involved in Megakaryocyte Differentiation and Platelet Function	5/65	0.0104633928632226	CBFB;SIN3A;H2BC21;H4C1;RUNX1
								Reactome Pathways 2234	Processive Synthesis on the C-strand of the Telomere	3/19	0.0107382487901957	RPA3;RPA1;RPA2
								Wiki Pathways 2024 Human	Osteoarthritic Chondrocyte Hypertrophy WP5373	5/50	0.0114814252195405	COL1A1;FOSL1;CEBPB;JUN;COL2A1
								Reactome Pathways 2235	Defective Pyroptosis	4/41	0.012041146409565	EED;H2BC21;H4C1;RBBP7
								Reactome Pathways 2236	MET Promotes Cell Motility	4/41	0.012041146409565	COL1A1;COL2A1;COL5A1;FN1
								Reactome Pathways 2237	PRC2 Methylates Histones and DNA	4/41	0.012041146409565	EED;H2BC21;H4C1;RBBP7
								Bioplanet 2019	Lagging strand processive biosynthesis	3/15	0.0120530917781443	RPA3;RPA1;RPA2
								Reactome Pathways 2238	Protein Hydroxylation	3/20	0.0122707891220324	ASPH;RPS6;RPL8
								GO Biological Process 2025	Regulation of Chromatin Organization (GO:1902275)	3/11	0.0126199854201629	HNRNPU;SSRP1;MKI67
								Reactome Pathways 2239	Epigenetic Regulation of Gene Expression	11/291	0.0129309035829722	DR1;TBP;SIN3A;EED;H2BC21;SMARCA5;UBTF;CHD4;H4C1;RBBP7;BAZ1B
								Bioplanet 2019	Activation of mRNA upon binding of the cap-binding complex and eIFs, and subsequent binding to 43S	5/57	0.01301898115417	RPS9;RPS8;RPS6;RPS3A;RPS27A
								GO Biological Process 2025	Skeletal System Development (GO:0001501)	9/160	0.01304326270839	COL1A1;DLX1;COL2A1;PRDX1;PTRH2;CREB3L2;P3H1;TBX3;TGM2
								Bioplanet 2019	Myc active pathway	6/85	0.0132016436124092	FOSL1;SMAD4;SMAD3;NCL;UBTF;HMGA1
								GO Molecular Function 2047	General Transcription Initiation Factor Binding (GO:0140296)	4/33	0.0133123733989225	DRAP1;DR1;JUN;TBP
								Reactome Pathways 2246	Golgi-to-ER Retrograde Transport	7/135	0.0134814305380767	COPB2;TUBB2A;TUBA3C;KIF3A;RAB18;KIF22;COPE
								Reactome Pathways 2247	COPI-dependent Golgi-to-ER Retrograde Traffic	6/101	0.0135295047289494	COPB2;TUBB2A;TUBA3C;KIF3A;KIF22;COPE
								Bioplanet 2019	Cell cycle checkpoints	7/117	0.0136863432239522	RFC5;RFC4;RFC2;RPA3;RPA1;RPA2;RPS27A
								Bioplanet 2019	DNA-PK pathway in nonhomologous end joining	3/16	0.0136863432239522	XRCC6;PRKDC;XRCC5
								Wiki Pathways 2024 Human	Gastric Cancer Network 2 WP2363	4/31	0.0146519278865594	TOP2A;RFC4;ATAD2;LBR
								Wiki Pathways 2024 Human	DNA IR Damage And Cellular Response Via ATR WP4016	6/81	0.01535108665322	MDC1;HERC2;PRKDC;XRCC5;RPA1;RPA2
								Bioplanet 2019	Interleukin-1 regulation of extracellular matrix	7/120	0.0153565869523416	FOSL1;ATF2;JUN;SMAD3;COL2A1;PRKDC;RUNX1
								Reactome Pathways 2248	Deregulated CDK5 Triggers Multiple Neurodegenerative Pathways in Alzheimer's Disease Models	3/22	0.0154474089260343	JUN;PRDX1;LMNA
								Reactome Pathways 2249	Neurodegenerative Diseases	3/22	0.0154474089260343	JUN;PRDX1;LMNA
								Reactome Pathways 2250	ERCC6 (CSB) and EHMT2 (G9a) Positively Regulate rRNA Expression	4/45	0.0159879224095678	H2BC21;CHD4;H4C1;RBBP7
								GO Biological Process 2025	Regulation of Transforming Growth Factor Beta Production (GO:0071634)	3/12	0.0159978806525266	SMAD4;SMAD3;FN1
								GO Biological Process 2025	DNA Replication (GO:0006260)	6/73	0.0159978806525266	RFC5;FAM111A;RFC4;RFC2;TREX1;RPA3
								GO Biological Process 2025	Positive Regulation of Viral Genome Replication (GO:0045070)	4/28	0.0166472317491488	TOP2A;DDB1;TOP2B;PPIA
								GO Biological Process 2025	Positive Regulation of Epithelial to Mesenchymal Transition (GO:0010718)	5/49	0.0166472317491488	COL1A1;FOXC1;SMAD4;SMAD3;LOXL2
								Reactome Pathways 2251	Transcriptional Regulation by RUNX2	6/106	0.0168883486290196	COL1A1;SMAD4;CBFB;SATB2;RPS27A;RUNX1
								Wiki Pathways 2024 Human	FBXL10 Enhancement Of MAP ERK Signaling In DLBCL WP4553	4/33	0.0170878564264453	EED;H3C1;MACROH2A2;MACROH2A1
								Reactome Pathways 2252	PKMTs Methylate Histone Lysines	4/46	0.017089506374931	EED;SETD7;H4C1;RBBP7
								Reactome Pathways 2253	Signaling by NODAL	3/23	0.017089506374931	DRAP1;SMAD4;SMAD3
								GO Molecular Function 2048	Core Promoter Sequence-Specific DNA Binding (GO:0001046)	4/36	0.0174933106800405	DRAP1;JPH2;TBP;UBTF
								GO Molecular Function 2049	DNA Binding, Bending (GO:0008301)	3/17	0.0174933106800405	TOP2A;HMGA1;HMGA2
								Bioplanet 2019	p38 alpha/beta MAPK downstream pathway	4/38	0.017643451636625	ATF2;CEBPB;JUN;USF1
								Bioplanet 2019	Factors involved in megakaryocyte development and platelet production	7/125	0.017643451636625	KIF3A;SIN3A;MAFG;MAFF;MAFK;KIF22;PHF21A
								Reactome Pathways 2257	ECM Proteoglycans	5/76	0.0185504530728116	COL1A1;COL2A1;COL5A1;FN1;HSPG2
								Bioplanet 2019	HIV infection	9/200	0.0190002303070463	XRCC6;SUPT16H;TBP;XRCC5;HMGA1;SSRP1;RPS27A;PPIA;AP2M1
								Wiki Pathways 2024 Human	Quercetin And Nf kB AP 1 Induced Apoptosis WP2435	3/16	0.0190143455384807	JUN;MAFG;MAFK
								Wiki Pathways 2024 Human	Androgen Receptor Signaling WP138	6/87	0.0190143455384807	SMAD4;JUN;SMAD3;SIN3A;PRDX1;NR2C2
								Wiki Pathways 2024 Human	Influence Of Laminopathies On Wnt Signaling WP4844	4/35	0.0190143455384807	CEBPB;LMNA;HMGA2;EMD
								Reactome Pathways 2258	RUNX2 Regulates Osteoblast Differentiation	3/24	0.0191265126630809	COL1A1;CBFB;SATB2
								Reactome Pathways 2259	RNA Polymerase I Transcription Initiation	4/48	0.0194375011557525	TBP;UBTF;CHD4;RBBP7
								Bioplanet 2019	Resolution of abasic sites (AP sites)	3/19	0.0196313177546439	MPG;XRCC1;LIG3
								Bioplanet 2019	Signaling by NODAL	3/19	0.0196313177546439	DRAP1;SMAD4;SMAD3
								Wiki Pathways 2024 Human	TGF Beta In Thyroid Cells For Epithelial Mesenchymal Transition WP3859	3/17	0.0201989838270037	SMAD4;SMAD3;FN1
								Wiki Pathways 2024 Human	Canonical And Non Canonical TGF B Signaling WP3874	3/17	0.0201989838270037	SMAD4;SMAD3;LOXL2
								Reactome Pathways 2260	Diseases of Signal Transduction by Growth Factor Receptors and Second Messengers	14/451	0.0202711602818009	JUN;SMAD4;CEBPB;SMAD3;RPS6;FN1;RRBP1;ZC3HAV1;MECP2;CUX1;LMNA;RPS27A;SQSTM1;MARK3
								Reactome Pathways 2261	Mitotic Prophase	6/111	0.0202711602818009	NCAPH2;H2BC21;LMNA;H4C1;EMD;TMPO
								Wiki Pathways 2024 Human	Sudden Infant Death Syndrome SIDS Susceptibility Pathways WP706	8/157	0.0204368962989384	MECP2;HADHB;HADHA;JUN;CEBPB;MBD1;MAZ;YBX1
								Wiki Pathways 2024 Human	Effect Of Progerin On Genes Involved In Progeria WP4320	4/37	0.0204368962989384	H3C1;INPP5K;CHD4;RBBP7
								Bioplanet 2019	Protein processing in the endoplasmic reticulum	8/166	0.0208462067455005	DNAJA1;LMAN1;RPN1;RRBP1;STT3B;RAD23B;CKAP4;DDOST
								Reactome Pathways 2262	Defective Intrinsic Pathway for Apoptosis	3/25	0.0211520612987046	JUN;PRDX1;LMNA
								Reactome Pathways 2263	Signaling by MET	5/79	0.0213311194935904	COL1A1;COL2A1;COL5A1;FN1;RPS27A
								Bioplanet 2019	Transcriptional activity of SMAD2/SMAD3-SMAD4 heterotrimer	4/41	0.0216973097018478	SMAD4;SMAD3;USP9X;RPS27A
								Reactome Pathways 2268	Amyloid Fiber Formation	5/80	0.0220394527390633	USP9X;H2BC21;H4C1;RPS27A;HSPG2
								Reactome Pathways 2269	Senescence-Associated Secretory Phenotype (SASP)	5/81	0.023086194269605	CEBPB;JUN;H2BC21;H4C1;RPS27A
								Reactome Pathways 2270	Formation of TC-NER Pre-Incision Complex	4/51	0.023086194269605	DDB1;CUL4A;RPS27A;CUL4B
								KEGG 2021 Human	Non-homologous end-joining	3/13	0.0234402803216638	XRCC6;PRKDC;XRCC5
								GO Biological Process 2025	Resolution of Meiotic Recombination Intermediates (GO:0000712)	3/14	0.0240955091244547	TOP2A;TOP2B;CENPX
								Bioplanet 2019	AP-1 transcription factor network	5/70	0.0244901059656204	FOSL1;ATF2;JUN;CBFB;MAFG
								Bioplanet 2019	Beta-3 integrin cell surface interactions	4/43	0.0244901059656204	COL1A1;SDC4;FN1;SDC1
								GO Cellular Component 2056	Intracellular Organelle Lumen (GO:0070013)	23/912	0.0249303080550888	TOR4A;PTCD3;XRCC6;MRPS15;SDC4;SDC2;FN1;P3H1;MRPS2;ERAL1;POLRMT;HSPG2;CKAP4;COL1A1;COL2A1;QARS1;COL5A1;GPC1;SDC1;SDF4;CSPG4;AURKAIP1;PPIA
								GO Molecular Function 2055	Single-Stranded DNA Helicase Activity (GO:0017116)	3/21	0.0256480554496726	RFC5;RFC4;RFC2
								GO Molecular Function 2056	R-SMAD Binding (GO:0070412)	3/21	0.0256480554496726	JUN;SMAD4;SMAD3
								GO Biological Process 2025	Negative Regulation of Developmental Process (GO:0051093)	7/111	0.0258420676020295	FOXC1;SMAD3;SIN3A;NFIB;RBBP7;LOXL2;TBX2
								Reactome Pathways 2271	DNA Replication Pre-Initiation	6/118	0.0261195708174924	H2BC21;RPA3;RPA1;RPA2;H4C1;RPS27A
								GO Biological Process 2025	Chondrocyte Differentiation (GO:0002062)	4/32	0.0262075351772116	NFIB;CREB3L2;HMGA2;RUNX1
								Reactome Pathways 2272	RHOD GTPase Cycle	4/53	0.0262576593173416	LMAN1;EMD;LBR;TMPO
								Bioplanet 2019	Heart development	4/44	0.0262962307996892	FOXC1;SMAD4;PITX2;TBX2
								Reactome Pathways 2273	Signaling by Rho GTPases	18/672	0.0274196461863859	FARP1;USP9X;KIF14;CKAP5;CKAP4;CENPC;LMAN1;TUBB2A;TUBA3C;H2BC21;EMC3;WDR6;PHIP;H4C1;EMD;LBR;TMPO;PFN2
								Reactome Pathways 2274	Integrin Cell Surface Interactions	5/85	0.0275964987456107	COL1A1;COL2A1;COL5A1;FN1;HSPG2
								Reactome Pathways 2275	RUNX1 Regulates Transcription of Genes Involved in Differentiation of HSCs	5/85	0.0275964987456107	CBFB;H2BC21;H4C1;RPS27A;RUNX1
								Reactome Pathways 2276	RNA Polymerase III Transcription Initiation From Type 3 Promoter	3/28	0.0275964987456107	TBP;POLR3A;POLR3F
								GO Molecular Function 2057	bHLH Transcription Factor Binding (GO:0043425)	3/22	0.0285022898702587	SMAD3;USF2;USF1
								Bioplanet 2019	Integrins in angiogenesis	5/74	0.0298562403715025	COL1A1;COL2A1;COL5A1;FN1;SDC1
								Bioplanet 2019	Syndecan 1 pathway	4/46	0.0298562403715025	COL1A1;COL2A1;COL5A1;SDC1
								Bioplanet 2019	BDNF signaling pathway	10/261	0.0298562403715025	DNAJA1;JUN;FOXC1;NFIB;LMNA;RPS6;MAFF;CSPG4;KIF22;ZKSCAN1
								Wiki Pathways 2024 Human	TGF Beta Signaling Pathway WP366	7/132	0.0298976563317647	ATF2;SMAD4;JUN;ZEB2;SMAD3;SIN3A;FN1
								Reactome Pathways 2277	Nuclear Events Mediated by NFE2L2	5/87	0.030203299138804	PRDX1;MAFG;MAFK;RPS27A;SQSTM1
								GO Cellular Component 2057	Microtubule (GO:0005874)	8/194	0.0305623709300188	TUBB2A;TUBA3C;MPG;KIF3A;MAP1B;MTCL2;KIF14;KIF22
								GO Cellular Component 2058	Polymeric Cytoskeletal Fiber (GO:0099513)	10/280	0.0305623709300188	TUBB2A;TUBA3C;MPG;KIF3A;MAP1B;MTCL2;LMNA;KIF14;MICAL2;KIF22
								GO Biological Process 2025	Regulation of Gene Expression (GO:0010468)	29/1127	0.0305974607520265	FOXC1;CEBPB;MAGED1;MAZ;ZBTB20;RSF1;CHD4;YBX1;NR2C2;MACROH2A1;RPL6;MECP2;CUX2;RBBP7;PITX2;ZFHX3;SMAD4;DR1;ZNF460;SMAD3;ZNF281;SMARCA5;FN1;HMGA1;TRIP4;HMGA2;NFIA;PTRH2;ATF7
								GO Biological Process 2025	Cartilage Development (GO:0051216)	5/57	0.0305974607520265	COL2A1;NFIB;CREB3L2;HMGA2;RUNX1
								GO Cellular Component 2060	Nuclear Membrane (GO:0031965)	9/239	0.0307150615209752	SUN2;GTF3C3;SMAD3;MRPS23;LMNA;HMGA1;EMD;LBR;TMPO
								Wiki Pathways 2024 Human	Primary Ovarian Insufficiency WP5316	8/170	0.0309177513241956	XRCC6;EIF2B2;RPL10;MRPS22;LMNA;FOXL2;PRDM1;ERAL1
								GO Biological Process 2025	Ribosomal Small Subunit Biogenesis (GO:0042274)	6/85	0.0310630886843214	RPS9;RPS8;RPS6;RPS3A;ERAL1;RPS27A
								GO Molecular Function 2058	Transcription Corepressor Binding (GO:0001222)	4/46	0.0311561778363863	SMAD4;SMAD3;EED;RUNX1
								GO Biological Process 2025	Regulation of Cell Population Proliferation (GO:0042127)	22/769	0.0313808918556493	JUN;XRCC6;RPS9;SMAD3;PRKDC;XRCC5;RPS6;MAZ;FN1;KIF14;HMGA1;P3H1;PDS5B;TPD52L2;TBX3;RUNX1;FOSL1;TFAP4;LMNA;WDR6;PHIP;PITX2
								GO Biological Process 2025	Positive Regulation of Keratinocyte Differentiation (GO:0045618)	3/16	0.0322753158175748	FOXC1;MACROH2A2;MACROH2A1
								Reactome Pathways 2281	Intra-Golgi and Retrograde Golgi-to-ER Traffic	8/204	0.0323878004582216	COPB2;TUBB2A;TUBA3C;CUX1;KIF3A;RAB18;KIF22;COPE
								Reactome Pathways 2282	HSF1 Activation	3/30	0.0327299029401443	RPA3;RPA1;RPA2
								Reactome Pathways 2283	Signaling by Rho GTPases, Miro GTPases and RHOBTB3	18/688	0.0331954414762479	FARP1;USP9X;KIF14;CKAP5;CKAP4;CENPC;LMAN1;TUBB2A;TUBA3C;H2BC21;EMC3;WDR6;PHIP;H4C1;EMD;LBR;TMPO;PFN2
								GO Biological Process 2025	Response to Transforming Growth Factor Beta (GO:0071559)	4/35	0.0334637262229298	DLX1;SMAD4;ZFHX3;SMAD3
								GO Cellular Component 2061	Nuclear Inner Membrane (GO:0005637)	3/29	0.0336851125809874	SMAD3;EMD;LBR
								Reactome Pathways 2284	Collagen Formation	5/90	0.0338045413595452	COL1A1;COL2A1;COL5A1;P3H1;LOXL2
								Bioplanet 2019	ATM pathway	4/48	0.0340740406020399	MDC1;JUN;TREX1;RPA1
								Bioplanet 2019	Glycosaminoglycan metabolism	6/110	0.0340740406020399	SDC4;SDC2;GPC1;SDC1;CSPG4;HSPG2
								GO Cellular Component 2062	Collagen-Containing Extracellular Matrix (GO:0062023)	12/383	0.0344840159016465	COL1A1;LMAN1;COL2A1;COL5A1;SDC2;GPC1;FN1;P3H1;CSPG4;HSPG2;LOXL2;TGM2
								GO Cellular Component 2063	Vacuolar Lumen (GO:0005775)	7/163	0.0344840159016465	CYB5R3;SDC4;SDC2;GPC1;SDC1;CSPG4;HSPG2
								GO Molecular Function 2059	Low-Density Lipoprotein Particle Receptor Binding (GO:0050750)	3/24	0.0345991333157966	DNAJA1;HSPG2;AP2M1
								Reactome Pathways 2285	Activation of HOX Genes During Differentiation	5/91	0.0349232965617614	JUN;EED;H2BC21;H4C1;RBBP7
								Reactome Pathways 2286	Activation of Anterior HOX Genes in Hindbrain Development During Early Embryogenesis	5/91	0.0349232965617614	JUN;EED;H2BC21;H4C1;RBBP7
								Reactome Pathways 2287	FOXO-mediated Transcription of Oxidative Stress, Metabolic and Neuronal Genes	3/31	0.0349232965617614	SMAD4;SMAD3;SIN3A
								Reactome Pathways 2288	RNA Polymerase I Promoter Opening	3/31	0.0349232965617614	H2BC21;UBTF;H4C1
								Reactome Pathways 2289	Sealing of the Nuclear Envelope (NE) by ESCRT-III	3/31	0.0349232965617614	TUBA3C;TUBB2A;CHMP3
								Wiki Pathways 2024 Human	Heart Development WP1591	4/44	0.0349950560237939	FOXC1;SMAD4;PITX2;TBX2
								Wiki Pathways 2024 Human	miRNA Targets In ECM And Membrane Receptors WP2911	3/22	0.0349950560237939	COL5A1;SDC2;FN1
								Wiki Pathways 2024 Human	Progeria Associated Lipodystrophy WP5103	3/22	0.0349950560237939	SMAD4;SMAD3;LMNA
								Reactome Pathways 2290	Meiotic Synapsis	4/59	0.0355298115222069	SUN2;H2BC21;LMNA;H4C1
								Reactome Pathways 2291	RNA Polymerase I Promoter Escape	4/59	0.0355298115222069	TBP;H2BC21;UBTF;H4C1
								Reactome Pathways 2296	DNA Damage Telomere Stress Induced Senescence	4/60	0.0369351699001905	H2BC21;HMGA1;HMGA2;H4C1
								Reactome Pathways 2297	Regulation of MECP2 Expression and Activity	3/32	0.0369351699001905	MECP2;SIN3A;LBR
								Reactome Pathways 2298	Extracellular Matrix Organization	10/300	0.0369351699001905	COL1A1;COL2A1;SDC4;COL5A1;SDC2;FN1;P3H1;SDC1;HSPG2;LOXL2
								GO Biological Process 2025	rRNA Transcription (GO:0009303)	3/17	0.0370247990642862	GTF3C1;GTF3C2;GTF3C3
								GO Biological Process 2025	Negative Regulation of Cellular Senescence (GO:2000773)	3/17	0.0370247990642862	HMGA2;YBX1;TBX2
								Reactome Pathways 2299	Signaling by TGF-beta Receptor Complex	5/94	0.0381768347251948	SMAD4;SMAD3;USP9X;YBX1;RPS27A
								Reactome Pathways 2300	Assembly of Collagen Fibrils and Other Multimeric Structures	4/61	0.038571634276166	COL1A1;COL2A1;COL5A1;LOXL2
								GO Biological Process 2025	Positive Regulation of Interferon-Beta Production (GO:0032728)	4/37	0.0394467255782634	POLR3A;POLR3F;ISG15;ZC3HAV1
								Reactome Pathways 2301	Activation of the Pre-Replicative Complex	3/33	0.0397378024456401	RPA3;RPA1;RPA2
								Reactome Pathways 2302	Hemostasis	18/707	0.0401538552477276	TOR4A;SDC4;SDC2;FN1;MIF;KIF22;PHF21A;COL1A1;TUBB2A;TUBA3C;KIF3A;SIN3A;GPC1;MAFG;MAFF;SDC1;MAFK;PPIA
								Reactome Pathways 2303	Kinesins	4/62	0.0403513447354402	TUBB2A;TUBA3C;KIF3A;KIF22
								GO Biological Process 2025	SMAD Protein Signal Transduction (GO:0060395)	3/18	0.0403869620315561	JUN;SMAD4;SMAD3
								GO Biological Process 2025	Nuclear Chromosome Segregation (GO:0098813)	3/18	0.0403869620315561	TOP2A;TOP2B;KIF22
								Reactome Pathways 2306	Transcriptional Regulation by E2F6	3/34	0.042377743798711	L3MBTL2;EED;RBBP7
								KEGG 2021 Human	ECM-receptor interaction	6/88	0.0425302812349582	COL1A1;COL2A1;SDC4;FN1;SDC1;HSPG2
								GO Biological Process 2025	Transcription by RNA Polymerase II (GO:0006366)	9/200	0.0439119192548191	DRAP1;NFAT5;SUPT16H;NFIX;TBP;CBFB;MBD1;HLTF;MAZ
								GO Molecular Function 2062	DNA-directed RNA Polymerase Activity (GO:0003899)	3/27	0.0440330771845617	POLR3A;POLR3F;POLRMT
								Wiki Pathways 2024 Human	Rett Syndrome WP4312	4/48	0.0447399837918106	MECP2;EIF2B2;SATB2;CHD4
								Bioplanet 2019	Control of gene expression by vitamin D receptor	3/27	0.0448250410523464	TOP2B;SUPT16H;BAZ1B
								GO Biological Process 2025	Regulation of Lymphocyte Differentiation (GO:0045619)	3/19	0.0448803838357607	XRCC6;PRKDC;PRDM1
								GO Biological Process 2025	Negative Regulation of Stem Cell Population Maintenance (GO:1902455)	3/19	0.0448803838357607	SIN3A;RBBP7;LOXL2
								GO Biological Process 2025	Negative Regulation of Transferase Activity (GO:0051348)	3/19	0.0448803838357607	HNRNPU;XRCC1;INPP5K
								GO Biological Process 2025	Regulation of miRNA Transcription (GO:1902893)	5/66	0.0453684941011777	FOSL1;JUN;SMAD3;NFIB;TEAD1
								GO Biological Process 2025	Negative Regulation of Viral Process (GO:0048525)	5/66	0.0453684941011777	FAM111A;IFI16;ISG15;ZC3HAV1;PPIA
								GO Cellular Component 2064	Condensed Chromosome (GO:0000793)	4/62	0.0454581858015611	NCAPH2;SMARCA5;MKI67;CENPC
								GO Cellular Component 2065	Endoplasmic Reticulum Membrane (GO:0005789)	21/872	0.0454581858015611	COPB2;ATL3;TREX1;RPN1;RRBP1;SREBF2;DDOST;DNAJA1;LMAN1;JPH2;CYB5R3;TBL2;ASPH;VMA21;EMC3;SRPRA;RAB18;STT3B;RPS27A;LBR;COPE
								Reactome Pathways 2307	Visual Phototransduction	5/99	0.0455574195059602	SDC4;SDC2;GPC1;SDC1;HSPG2
								Reactome Pathways 2308	Nuclear Events Stimulated by ALK Signaling in Cancer	3/35	0.0455574195059602	MECP2;CEBPB;RPS6
								Reactome Pathways 2309	Signaling by BRAF and RAF1 Fusions	4/65	0.0464171875382959	LMNA;FN1;ZC3HAV1;MARK3
								Reactome Pathways 2310	Mitotic G1 Phase and G1 S Transition	6/139	0.0470480002469807	TOP2A;RPA3;RPA1;RPA2;PPP2R2A;RPS27A
								Reactome Pathways 2311	Regulation of Endogenous Retroelements by Piwi-interacting RNAs (piRNAs)	4/66	0.0470480002469807	H2BC21;CHD4;H4C1;RBBP7
								Reactome Pathways 2318	Budding and Maturation of HIV Virion	3/36	0.0470480002469807	CHMP3;RPS27A;PPIA
								Reactome Pathways 2319	Cleavage of the Damaged Purine	3/36	0.0470480002469807	MPG;H2BC21;H4C1
								Reactome Pathways 2320	Depurination	3/36	0.0470480002469807	MPG;H2BC21;H4C1
								Reactome Pathways 2321	Recognition and Association of DNA Glycosylase With Site Containing an Affected Purine	3/36	0.0470480002469807	MPG;H2BC21;H4C1
								Wiki Pathways 2024 Human	Hypothesized Pathways In Pathogenesis Of Cardiovascular Disease WP3668	3/25	0.0474617182110869	SMAD4;SMAD3;NR2C2
								Wiki Pathways 2024 Human	Senescence Associated Secretory Phenotype SASP WP3391	6/113	0.0474617182110869	JUN;CEBPB;H2BC21;H3C1;H4C1;RPS27A
								Reactome Pathways 2322	Signaling by Nuclear Receptors	9/270	0.0481764320290444	ATF2;JUN;TBP;CBFB;H2BC21;H4C1;USF2;USF1;RUNX1
								KEGG 2021 Human	Aminoacyl-tRNA biosynthesis	5/66	0.0482740904644789	SARS1;QARS1;EPRS1;IARS1;DARS1
								KEGG 2021 Human	Viral carcinogenesis	9/203	0.0482740904644789	DDB1;ATF2;JUN;TBP;H2BC21;CREB3L2;MRPS18B;CHD4;H4C1
								KEGG 2021 Human	Proteoglycans in cancer	9/205	0.0482740904644789	COL1A1;TFAP4;SDC4;SDC2;GPC1;RPS6;FN1;SDC1;HSPG2
								KEGG 2021 Human	AGE-RAGE signaling pathway in diabetic complications	6/100	0.0482740904644789	COL1A1;JUN;SMAD4;SMAD3;PLCB4;FN1
								KEGG 2021 Human	Protein processing in endoplasmic reticulum	8/171	0.0482740904644789	DNAJA1;LMAN1;RPN1;RRBP1;STT3B;RAD23B;CKAP4;DDOST
								GO Molecular Function 2066	5'-3' RNA Polymerase Activity (GO:0034062)	3/29	0.0482950509446017	POLR3A;POLR3F;POLRMT
								GO Molecular Function 2067	Lipoprotein Particle Receptor Binding (GO:0070325)	3/29	0.0482950509446017	DNAJA1;HSPG2;AP2M1
								Bioplanet 2019	RNA polymerase III transcription initiation From type 3 promoter	3/28	0.0485354076404017	TBP;POLR3A;POLR3F
								Bioplanet 2019	TGF-beta receptor activation of SMADs	3/28	0.0485354076404017	SMAD4;SMAD3;RPS27A
								Wiki Pathways 2024 Human	Hepatitis B Infection WP4666	7/151	0.0485987060904587	DDB1;ATF2;SMAD4;JUN;SMAD3;CREB3L2;HSPG2
								Wiki Pathways 2024 Human	COVID 19 Structural Coverage Map WP5145	3/26	0.0485987060904587	ISG15;MACROH2A2;MACROH2A1
								Reactome Pathways 2323	Collagen Biosynthesis and Modifying Enzymes	4/67	0.0490276256842168	COL1A1;COL2A1;COL5A1;P3H1

## Sheet: S6
Table S6: DIPs in S101A vs WT (MS analysis) and GSEA
Protein Accessions	Proteins	Protein Descriptions	p-value	Fold change	Log2FC	LOI/GOI/Conserved
P15538	CYP11B1	Cytochrome P450 11B1, mitochondrial	0.00450682	0.272847	-1.87383	LOI
Q10587	TEF	Thyrotroph embryonic factor	0.00056551	0.387591	-1.36739	LOI
P00367	GLUD1	Glutamate dehydrogenase 1, mitochondrial	0.00828875	0.516699	-0.952603	LOI
Q9P0M6	MACROH2A2	Core histone macro-H2A.2	0.008761	0.642777	-0.63761	LOI
Q4VC44	FLYWCH1	FLYWCH-type zinc finger-containing protein 1	0.00901454	0.68814	-0.539227	LOI
P28347	TEAD1	Transcriptional enhancer factor TEF-1	0.0137436	0.667312	-0.583566	Conserved
Q8WYK2	JDP2	Jun dimerization protein 2	0.165475	0.669993	-0.577782	Conserved
P22670	RFX1	MHC class II regulatory factor RFX1	0.404337	0.679473	-0.557512	Conserved
Q99697	PITX2	Pituitary homeobox 2	0.147387	0.67965	-0.557135	Conserved
Q15147	PLCB4	1-phosphatidylinositol 4,5-bisphosphate phosphodiesterase beta-4	0.0796705	0.69131	-0.532594	Conserved
Q14938	NFIX	Nuclear factor 1 X-type	0.241566	0.691859	-0.53145	Conserved
P17480	UBTF	Nucleolar transcription factor 1	0.0619274	0.69245	-0.530219	Conserved
Q08945	SSRP1	FACT complex subunit SSRP1	0.205607	0.698475	-0.51772	Conserved
P50402	EMD	Emerin	0.0808317	0.705945	-0.502372	Conserved
O14529	CUX2	Homeobox protein cut-like 2	0.368106	0.717056	-0.479842	Conserved
P13010	XRCC5	X-ray repair cross-complementing protein 5	0.506085	0.72483	-0.464286	Conserved
Q12772	SREBF2	Sterol regulatory element-binding protein 2	0.255169	0.728375	-0.457246	Conserved
O14802	POLR3A	DNA-directed RNA polymerase III subunit RPC1	0.248637	0.72917	-0.455674	Conserved
P49116	NR2C2	Nuclear receptor subfamily 2 group C member 2	0.161603	0.75784	-0.400035	Conserved
O94916	NFAT5	Nuclear factor of activated T-cells 5	0.320753	0.762231	-0.391699	Conserved
P12956	XRCC6	X-ray repair cross-complementing protein 6	0.591181	0.771013	-0.375174	Conserved
Q13207	TBX2	T-box transcription factor TBX2	0.131908	0.772723	-0.371977	Conserved
Q9UH73	EBF1	Transcription factor COE1	0.364161	0.77397	-0.36965	Conserved
Q14807	KIF22	Kinesin-like protein KIF22	0.0618491	0.775558	-0.366693	Conserved
P49916	LIG3	DNA ligase 3	0.527506	0.790593	-0.338994	Conserved
Q02880	TOP2B	DNA topoisomerase 2-beta	0.276946	0.790641	-0.338906	Conserved
P18887	XRCC1	DNA repair protein XRCC1	0.625112	0.801354	-0.319489	Conserved
P31431	SDC4	Syndecan-4	0.569685	0.810853	-0.302487	Conserved
P27694	RPA1	Replication protein A 70 kDa DNA-binding subunit	0.285392	0.825803	-0.27613	Conserved
Q96T23	RSF1	Remodeling and spacing factor 1	0.314122	0.828941	-0.270658	Conserved
P11388	TOP2A	DNA topoisomerase 2-alpha	0.348601	0.841535	-0.248905	Conserved
O95714	HERC2	E3 ubiquitin-protein ligase HERC2	0.335541	0.841929	-0.24823	Conserved
Q7Z6I8	C5orf24	UPF0461 protein C5orf24	0.282277	0.850986	-0.232793	Conserved
P56270	MAZ	Myc-associated zinc finger protein	0.30385	0.867167	-0.205618	Conserved
P42166	TMPO	Lamina-associated polypeptide 2, isoform alpha	0.730593	0.914155	-0.12949	Conserved
P22415	USF1	Upstream stimulatory factor 1	0.741292	0.917021	-0.124974	Conserved
Q9H147	DNTTIP1	Deoxynucleotidyltransferase terminal-interacting protein 1	0.804795	0.919422	-0.121201	Conserved
Q12857	NFIA	Nuclear factor 1 A-type	0.803364	0.921328	-0.118213	Conserved
Q70SY1	CREB3L2	Cyclic AMP-responsive element-binding protein 3-like protein 2	0.719391	0.929272	-0.105827	Conserved
P31274	HOXC9	Homeobox protein Hox-C9	0.788441	0.930442	-0.104011	Conserved
P15927	RPA2	Replication protein A 32 kDa subunit	0.678967	0.934504	-0.0977279	Conserved
P35251	RFC1	Replication factor C subunit 1	0.866897	0.966327	-0.0494173	Conserved
Q9Y4F1	FARP1	FERM, ARHGEF and pleckstrin domain-containing protein 1	0.946906	0.984416	-0.0226606	Conserved
Q9Y3E7	CHMP3	Charged multivesicular body protein 3	0.995258	0.999112	-0.00128118	Conserved
P84022	SMAD3	Mothers against decapentaplegic homolog 3	0.99825	0.999568	-0.000624021	Conserved
P46821	MAP1B	Microtubule-associated protein 1B	0.698996	1.02123	0.0303086	Conserved
Q16576	RBBP7	Histone-binding protein RBBP7	0.840272	1.02293	0.0327098	Conserved
Q8TF68	ZNF384	Zinc finger protein 384	0.910208	1.02809	0.0399653	Conserved
Q69YI7	NAIF1	Nuclear apoptosis-inducing factor 1	0.907446	1.03282	0.0465937	Conserved
P58012	FOXL2	Forkhead box protein L2	0.792948	1.05662	0.0794579	Conserved
Q8WXX5	DNAJC9	DnaJ homolog subfamily C member 9	0.753833	1.05702	0.0799963	Conserved
P49257	LMAN1	Protein ERGIC-53	0.875316	1.0591	0.0828331	Conserved
Q86UP3	ZFHX4	Zinc finger homeobox protein 4	0.690979	1.06827	0.0952803	Conserved
Q8WTS6	SETD7	Histone-lysine N-methyltransferase SETD7	0.8119	1.07406	0.103073	Conserved
Q9UEG4	ZNF629	Zinc finger protein 629	0.814031	1.07691	0.106901	Conserved
Q9HC78	ZBTB20	Zinc finger and BTB domain-containing protein 20	0.789017	1.07758	0.107789	Conserved
O14579	COPE	Coatomer subunit epsilon	0.663112	1.08776	0.121363	Conserved
Q14839	CHD4	Chromodomain-helicase-DNA-binding protein 4	0.551452	1.09999	0.137492	Conserved
P17029	ZKSCAN1	Zinc finger protein with KRAB and SCAN domains 1	0.599246	1.10819	0.14821	Conserved
Q14008	CKAP5	Cytoskeleton-associated protein 5	0.534565	1.11292	0.154345	Conserved
P05161	ISG15	Ubiquitin-like protein ISG15	0.570723	1.11546	0.15764	Conserved
Q9NP72	RAB18	Ras-related protein Rab-18	0.382756	1.11878	0.16193	Conserved
P29372	MPG	DNA-3-methyladenine glycosylase	0.371633	1.13262	0.179665	Conserved
P39880	CUX1	Homeobox protein cut-like 1	0.512211	1.13499	0.182676	Conserved
Q13485	SMAD4	Mothers against decapentaplegic homolog 4	0.699269	1.13988	0.18888	Conserved
Q15911	ZFHX3	Zinc finger homeobox protein 3	0.518651	1.14289	0.192681	Conserved
Q96ST3	SIN3A	Paired amphipathic helix protein Sin3a	0.45381	1.14627	0.196945	Conserved
Q06830	PRDX1	Peroxiredoxin-1	0.220217	1.14796	0.199073	Conserved
Q9NX14	NDUFB11	NADH dehydrogenase [ubiquinone] 1 beta subcomplex subunit 11, mitochondrial	0.652769	1.17898	0.237538	Conserved
P35249	RFC4	Replication factor C subunit 4	0.412904	1.18628	0.246439	Conserved
Q6DD88	ATL3	Atlastin-3	0.179032	1.18881	0.249514	Conserved
Q14669	TRIP12	E3 ubiquitin-protein ligase TRIP12	0.404825	1.18983	0.25075	Conserved
O95298	NDUFC2	NADH dehydrogenase [ubiquinone] 1 subunit C2	0.452984	1.20995	0.274942	Conserved
Q16666	IFI16	Gamma-interferon-inducible protein 16	0.367237	1.23025	0.298949	Conserved
Q9Y496	KIF3A	Kinesin-like protein KIF3A	0.625169	1.23297	0.30214	Conserved
P40937	RFC5	Replication factor C subunit 5	0.400786	1.24182	0.312462	Conserved
P35250	RFC2	Replication factor C subunit 2	0.444322	1.24255	0.313303	Conserved
P39656	DDOST	Dolichyl-diphosphooligosaccharide--protein glycosyltransferase 48 kDa subunit	0.305307	1.26223	0.33598	Conserved
P78527	PRKDC	DNA-dependent protein kinase catalytic subunit	0.342955	1.2656	0.339823	Conserved
Q9P0I2	EMC3	ER membrane protein complex subunit 3	0.144227	1.27413	0.349507	Conserved
O15119	TBX3	T-box transcription factor TBX3	0.468564	1.27514	0.350653	Conserved
P04843	RPN1	Dolichyl-diphosphooligosaccharide--protein glycosyltransferase subunit 1	0.133172	1.2979	0.376176	Conserved
Q00839	HNRNPU	Heterogeneous nuclear ribonucleoprotein U	0.0537227	1.31027	0.38986	Conserved
Q13885	TUBB2A	Tubulin beta-2A chain	0.11708	1.31075	0.390396	Conserved
Q14139	UBE4A	Ubiquitin conjugation factor E4 A	0.304089	1.31971	0.400218	Conserved
Q96R06	SPAG5	Sperm-associated antigen 5	0.183423	1.36317	0.446968	Conserved
P61106	RAB14	Ras-related protein Rab-14	0.0896959	1.36989	0.454059	Conserved
Q9UJS0	SLC25A13	Electrogenic aspartate/glutamate antiporter SLC25A13, mitochondrial	0.0545097	1.37868	0.463285	Conserved
P31689	DNAJA1	DnaJ homolog subfamily A member 1	0.0524422	1.39687	0.482203	Conserved
Q8TDW0	LRRC8C	Volume-regulated anion channel subunit LRRC8C	0.0553065	1.44177	0.527843	Conserved
P46779	RPL28	Large ribosomal subunit protein eL28	0.100013	1.45331	0.539341	Conserved
P35080	PFN2	Profilin-2	0.182899	1.47581	0.561507	Conserved
P82932	MRPS6	Small ribosomal subunit protein bS6m	0.362131	1.49998	0.584947	Conserved
O94964	MTCL2	Microtubule cross-linking factor 2	0.00399645	1.60334	0.681081	GOI
O43251;Q9NWB1	RBFOX2;RBFOX1	RNA binding protein fox-1 homolog 2;RNA binding protein fox-1 homolog 1	0.00880974	1.83657	0.877014	GOI
P0DPH7;P0DPH8	TUBA3C;TUBA3D	Tubulin alpha-3C chain;Tubulin alpha-3D chain	0.00342807	1.86227	0.897061	GOI
Q8TER5	ARHGEF40	Rho guanine nucleotide exchange factor 40	0.00540974	1.94242	0.957857	GOI
Q99417	MYCBP	c-Myc-binding protein	0.00646006	2.10499	1.07381	GOI
P30153	PPP2R1A	Serine/threonine-protein phosphatase 2A 65 kDa regulatory subunit A alpha isoform	0.00728978	2.7601	1.46472	GOI
Q93062	RBPMS	RNA-binding protein with multiple splicing	0.00147729	2.95586	1.56358	GOI
Q9NVE5	USP40	Ubiquitin carboxyl-terminal hydrolase 40	0.000466057	5.00755	2.3241	GOI
Q96EL3	MRPL53	Large ribosomal subunit protein mL53	0.000563887	5.61907	2.49033	GOI
Q9NUD5	ZCCHC3	Zinc finger CCHC domain-containing protein 3	0.00650947	6.1173	2.6129	GOI
Q9UI30	TRMT112	Multifunctional methyltransferase subunit TRM112-like protein	2.02855e-05	6.17226	2.6258	GOI
Q8WV16	DCAF4	DDB1- and CUL4-associated factor 4	0.00161077	6.95759	2.79859	GOI
O15234	CASC3	Protein CASC3	0.0073211	7.56683	2.91969	GOI

## Sheet: S7
Table S7: DIPs in S101D vs WT (MS analysis) and GSEA for LOI and GOI								LOI								GOI
Protein Accessions	Proteins	Protein Descriptions	p-value	Fold change	Log2FC	LOI/GOI/Conserved		Type	Term	Overlap	P-value	Adjusted P-value	Genes			Type	Term	Overlap	P-value	Adjusted P-value	Genes
P13010	XRCC5	X-ray repair cross-complementing protein 5	0.00059175	0.0118145	-6.4033	LOI		GO Molecular Function 2025	Sequence-Specific Double-Stranded DNA Binding (GO:1990837)	32/706	5.978457388565013E-23	6.57630312742151E-21	NFAT5;FOXC1;CEBPB;NFIX;PRDM1;MACROH2A2;MACROH2A1;CENPC;CUX2;CREB3L2;HOXC9;TEAD1;ZNF740;XRCC6;ZNF384;SMAD4;JUN;XRCC5;HMGA2;USF2;SREBF2;USF1;RUNX1;TBX2;TFAP4;TEF;NFIB;MAFG;MAFF;ATF7;MAFK;JDP2			KEGG 2021 Human	Salmonella infection	11/249	3.1078278076718485E-10	5.00360277035167E-08	TUBA1C;MAP2K1;HSP90AB1;TUBB2A;TUBA3C;TUBB;PFN1;GAPDH;RAB7A;HSP90B1;S100A10
P12956	XRCC6	X-ray repair cross-complementing protein 6	0.000680407	0.0131539	-6.24837	LOI		GO Cellular component 2025	Nucleus (GO:0005634)	68/4879	9.941118749731575E-22	6.66054956232015E-20	TOP2A;TOP2B;RSF1;CHD4;PRDM1;MKI67;MECP2;H2BC21;CREB3L2;UBTF;TEAD1;TMPO;TGM2;SUPT16H;DNTTIP1;KIF22;CHD1L;BAZ1B;SREBF2;RUNX1;DDB1;ZEB2;PHIP;ATF7;JDP2;NFAT5;FOXC1;CEBPB;L3MBTL2;NFIX;NAIF1;MACROH2A2;MACROH2A1;ATAD2B;CENPC;CUX2;HLTF;LMNA;HOXC9;RPS27A;XRCC6;ZNF384;SMAD4;JUN;PRRX1;XRCC5;MBD1;ATAD2;ZBTB10;HMGA1;SMARCA5;HMGA2;XRCC1;SSRP1;USF2;USF1;TBX2;DRAP1;CUL4A;TFAP4;NFIA;TEF;NFIB;MAFG;MAFF;ACIN1;MAFK;…			KEGG 2021 Human	Phagosome	8/152	2.514592012173067E-8	2.02424656979931E-06	ITGB1;TUBA1C;TUBB2A;TUBA3C;TUBB;CANX;ITGA5;RAB7A
Q14527	HLTF	Helicase-like transcription factor	0.00268746	0.0334254	-4.90291	LOI		GO Biological Process 2025	Regulation of DNA-templated Transcription (GO:0006355)	47/2139	4.6574832371698856E-21	3.4325651457942E-18	FOXC1;CEBPB;L3MBTL2;NFIX;SATB2;RSF1;CHD4;PRDM1;MECP2;CUX2;CREB3L2;HOXC9;TEAD1;ZNF740;TEAD3;XRCC6;ZNF384;SMAD4;JUN;PRRX1;XRCC5;MBD1;ATAD2;ZBTB10;HMGA1;SMARCA5;HMGA2;BAZ1B;USF2;SREBF2;USF1;RUNX1;TBX2;COL1A1;ZEB2;TFAP4;NFIA;TEF;NFIB;MAFG;MAFF;PHIP;ATF7;MAFK;BRWD1;RCOR3;JDP2			GO Cellular component 2025	Focal Adhesion (GO:0005925)	11/387	3.088855554706932E-8	2.03605196065142E-06	ITGB1;RPS14;MAP2K1;PDCD6IP;YWHAB;CLTC;ITGA5;PFN1;PDLIM7;CNN3;HSP90B1
P42166	TMPO	Lamina-associated polypeptide 2, isoform alpha	0.000117696	0.0482037	-4.37471	LOI		GO Biological Process 2025	Negative Regulation of DNA-templated Transcription (GO:0045892)	34/1006	2.206689192347375E-20	8.13164967380007E-18	FOXC1;CEBPB;L3MBTL2;NFIX;RSF1;CHD4;PRDM1;MACROH2A2;MACROH2A1;MECP2;CUX2;XRCC6;SMAD4;JUN;XRCC5;MBD1;ZBTB10;HMGA1;SMARCA5;HMGA2;SREBF2;RUNX1;TBX2;DRAP1;ZEB2;TFAP4;NFIB;MAFG;MAFF;ATF7;MAFK;FLYWCH1;RCOR3;JDP2			GO Cellular component 2025	Cell-Substrate Junction (GO:0030055)	11/395	3.805704599348461E-8	2.03605196065142E-06	ITGB1;RPS14;MAP2K1;PDCD6IP;YWHAB;CLTC;ITGA5;PFN1;PDLIM7;CNN3;HSP90B1
Q8TF68	ZNF384	Zinc finger protein 384	0.00308075	0.0574956	-4.1204	LOI		GO Biological Process 2025	Regulation of Transcription by RNA Polymerase II (GO:0006357)	47/2250	3.8238651151889424E-20	9.39396196631416E-18	NFAT5;FOXC1;CEBPB;NFIX;SATB2;PRDM1;MACROH2A2;MACROH2A1;MECP2;CUX2;CREB3L2;HLTF;HOXC9;TEAD1;ZNF740;TEAD3;XRCC6;ZNF384;SMAD4;JUN;PRRX1;MBD1;ZBTB10;HMGA1;SMARCA5;HMGA2;BAZ1B;USF2;SREBF2;USF1;RUNX1;TBX2;DRAP1;ZEB2;TFAP4;NFIA;TEF;NFIB;MAFG;MAFF;PHIP;ATF7;MAFK;FLYWCH1;BRWD1;RCOR3;JDP2			GO Molecular Function 2025	GTP Binding (GO:0005525)	9/206	1.6024457891870618E-8	2.49981543113181E-06	ARF3;TUBA1C;TUBB2A;TUBA3C;RAB14;TUBB;RAB1B;RAB6A;RAB7A
Q12948	FOXC1	Forkhead box protein C1	0.000139033	0.0577889	-4.11306	LOI		GO Molecular Function 2025	Sequence-Specific DNA Binding (GO:0043565)	29/718	2.2800076947678516E-19	1.25400423212231E-17	NFAT5;FOXC1;CEBPB;NFIX;PRDM1;MECP2;CUX2;HOXC9;TEAD1;ZNF740;XRCC6;ZNF384;SMAD4;JUN;XRCC5;MBD1;ZBTB10;USF2;SREBF2;USF1;TBX2;TFAP4;TEF;NFIB;MAFG;MAFF;ATF7;MAFK;JDP2			GO Molecular Function 2025	Cadherin Binding (GO:0045296)	10/317	5.278470772743987E-8	2.74480480182687E-06	ITGB1;LDHA;HSP90AB1;PKM;YWHAB;EEF1D;RACK1;TAGLN2;PFN1;CNN3
P54821	PRRX1	Paired mesoderm homeobox protein 1	1.15108e-05	0.0661414	-3.9183	LOI		GO Cellular component 2025	Intracellular Membrane-Bounded Organelle (GO:0043231)	68/5597	3.1583695324846476E-18	1.05805379338235E-16	TOP2A;TOP2B;RSF1;CHD4;PRDM1;MKI67;MECP2;H2BC21;CREB3L2;UBTF;TEAD1;TMPO;TGM2;SUPT16H;DNTTIP1;KIF22;CHD1L;BAZ1B;SREBF2;RUNX1;DDB1;ZEB2;PHIP;ATF7;JDP2;NFAT5;FOXC1;CEBPB;L3MBTL2;NFIX;NAIF1;MACROH2A2;MACROH2A1;ATAD2B;CENPC;CUX2;HLTF;LMNA;HOXC9;RPS27A;XRCC6;ZNF384;SMAD4;JUN;PRRX1;XRCC5;MBD1;ATAD2;ZBTB10;HMGA1;SMARCA5;HMGA2;XRCC1;SSRP1;USF2;USF1;TBX2;DRAP1;CUL4A;TFAP4;NFIA;TEF;NFIB;MAFG;MAFF;ACIN1;MAFK;…			GO Molecular Function 2025	Guanyl Ribonucleotide Binding (GO:0032561)	9/232	4.472114436990582E-8	2.74480480182687E-06	ARF3;TUBA1C;TUBB2A;TUBA3C;RAB14;TUBB;RAB1B;RAB6A;RAB7A
Q8NDX6	ZNF740	Zinc finger protein 740	1.48548e-05	0.0666323	-3.90763	LOI		GO Molecular Function 2025	Double-Stranded DNA Binding (GO:0003690)	26/651	3.1297694383557385E-17	1.1475821273971E-15	NFAT5;CEBPB;NFIX;PRDM1;MACROH2A1;MECP2;CUX2;HOXC9;TEAD1;ZNF740;XRCC6;ZNF384;JUN;XRCC5;MBD1;USF2;SREBF2;USF1;TBX2;TFAP4;TEF;NFIB;MAFG;MAFF;ATF7;JDP2			Reactome pathways 2024	Metabolism of Proteins	23/2067	2.9345205690565757E-8	3.58805062532695E-06	ARF3;NSF;TMED9;USP9X;RAB1B;HSP90B1;RAB11B;RPS14;TUBA1C;MRPL53;GARS1;ATP5F1A;MRPL51;TUBB2A;TUBA3C;RAB14;DAD1;EEF1D;CANX;MT-CO2;SLC25A5;RAB6A;RAB7A
P22415	USF1	Upstream stimulatory factor 1	0.000352379	0.0684368	-3.86908	LOI		GO Molecular Function 2025	RNA Polymerase II Cis-Regulatory Region Sequence-Specific DNA Binding (GO:0000978)	31/1054	8.333915030170834E-17	2.29182663329697E-15	NFAT5;FOXC1;CEBPB;NFIX;SATB2;PRDM1;CREB3L2;HOXC9;TEAD1;ZNF740;TEAD3;SMAD4;JUN;PRRX1;HMGA1;HMGA2;USF2;SREBF2;USF1;RUNX1;TBX2;ZEB2;TFAP4;NFIA;TEF;NFIB;MAFG;MAFF;ATF7;MAFK;JDP2			Reactome pathways 2024	COPI-dependent Golgi-to-ER Retrograde Traffic	7/101	2.977635373715317E-8	3.58805062532695E-06	ARF3;NSF;TUBA1C;TMED9;TUBB2A;TUBA3C;RAB1B
Q9UPW6	SATB2	DNA-binding protein SATB2	0.00469626	0.0719413	-3.79703	LOI		GO Molecular Function 2025	RNA Polymerase II Transcription Regulatory Region Sequence-Specific DNA Binding (GO:0000977)	33/1236	1.0937420271148341E-16	2.40623245965263E-15	NFAT5;FOXC1;CEBPB;NFIX;SATB2;PRDM1;MACROH2A2;MACROH2A1;CUX2;HOXC9;TEAD1;ZNF740;TEAD3;SMAD4;JUN;PRRX1;ZBTB10;HMGA1;USF2;SREBF2;USF1;RUNX1;TBX2;ZEB2;TFAP4;NFIA;TEF;NFIB;MAFG;MAFF;ATF7;MAFK;JDP2			Reactome pathways 2024	COPI-mediated Anterograde Transport	7/101	2.977635373715317E-8	3.58805062532695E-06	ARF3;NSF;TUBA1C;TMED9;TUBB2A;TUBA3C;RAB1B
O60315	ZEB2	Zinc finger E-box-binding homeobox 2	0.00737192	0.079903	-3.64561	LOI		GO Biological Process 2025	Positive Regulation of DNA-templated Transcription (GO:0045893)	33/1274	2.6603635714007516E-16	4.90171988030588E-14	NFAT5;FOXC1;CEBPB;NFIX;SATB2;RSF1;CHD4;CREB3L2;HLTF;UBTF;TEAD1;SUPT16H;XRCC6;SMAD4;JUN;PRRX1;ATAD2;HMGA1;SMARCA5;HMGA2;BAZ1B;USF2;SREBF2;USF1;RUNX1;COL1A1;ZEB2;TFAP4;NFIA;NFIB;MAFF;PHIP;ATF7			Reactome pathways 2024	Golgi-to-ER Retrograde Transport	8/135	9.909467923581817E-9	3.58805062532695E-06	ARF3;NSF;TUBA1C;TMED9;TUBB2A;TUBA3C;RAB1B;RAB6A
Q969R5	L3MBTL2	Lethal(3)malignant brain tumor-like protein 2	0.00090898	0.0813855	-3.61908	LOI		GO Molecular Function 2025	Cis-Regulatory Region Sequence-Specific DNA Binding (GO:0000987)	29/1035	3.7671816083300686E-15	6.90649961527179E-14	NFAT5;FOXC1;CEBPB;NFIX;SATB2;PRDM1;HOXC9;TEAD1;ZNF740;TEAD3;SMAD4;JUN;PRRX1;HMGA1;USF2;SREBF2;USF1;RUNX1;TBX2;ZEB2;TFAP4;NFIA;TEF;NFIB;MAFG;MAFF;ATF7;MAFK;JDP2			Reactome pathways 2024	Membrane Trafficking	13/633	6.912758359427094E-8	5.55324921540643E-06	ARF3;NSF;TMED9;YWHAB;RAB1B;CLTC;RAB11B;TUBA1C;TUBB2A;TUBA3C;RAB14;RAB6A;RAB7A
P34741	SDC2	Syndecan-2	0.000151957	0.0821366	-3.60583	LOI		GO Biological Process 2025	Negative Regulation of Transcription by RNA Polymerase II (GO:0000122)	25/732	5.271978120597759E-15	7.77089574976109E-13	FOXC1;CEBPB;NFIX;PRDM1;MACROH2A2;MACROH2A1;MECP2;CUX2;SMAD4;JUN;MBD1;ZBTB10;HMGA2;SREBF2;RUNX1;TBX2;DRAP1;ZEB2;NFIB;MAFG;MAFF;ATF7;MAFK;FLYWCH1;JDP2			Reactome pathways 2024	Vesicle-mediated Transport	14/752	6.765546995588937E-8	5.55324921540643E-06	ARF3;NSF;TMED9;YWHAB;RAB1B;CLTC;HSP90B1;RAB11B;TUBA1C;TUBB2A;TUBA3C;RAB14;RAB6A;RAB7A
Q15853	USF2	Upstream stimulatory factor 2	0.00304726	0.0844668	-3.56547	LOI		GO Molecular Function 2025	Transcription Cis-Regulatory Region Binding (GO:0000976)	19/548	1.2077818958312102E-11	1.89794297916333E-10	FOXC1;CEBPB;XRCC6;SMAD4;JUN;XRCC5;SATB2;ZBTB10;HMGA1;HMGA2;MACROH2A2;MACROH2A1;RUNX1;DRAP1;CUX2;TFAP4;CREB3L2;ATF7;MAFK			WikiPathways 2024 Human	Glycolysis In Senescence WP5049	4/11	2.900626077540641E-8	6.67143997834347E-06	G6PD;LDHA;PKM;GAPDH
O94916	NFAT5	Nuclear factor of activated T-cells 5	0.00279115	0.0886751	-3.49533	LOI		GO Biological Process 2025	Positive Regulation of Transcription by RNA Polymerase II (GO:0045944)	25/983	3.824943070020065E-12	4.69830507100797E-10	NFAT5;FOXC1;CEBPB;NFIX;SATB2;HLTF;TEAD1;XRCC6;SMAD4;JUN;PRRX1;HMGA1;SMARCA5;HMGA2;BAZ1B;USF2;SREBF2;USF1;RUNX1;ZEB2;NFIA;NFIB;MAFF;PHIP;ATF7			Reactome pathways 2024	L1CAM Interactions	7/120	9.829466337795273E-8	6.76828967831046E-06	ITGB1;TUBA1C;MAP2K1;TUBB2A;TUBA3C;CLTC;ITGA5
O00712	NFIB	Nuclear factor 1 B-type	0.000325967	0.0923191	-3.43723	LOI		GO Biological Process 2025	Positive Regulation of RNA Biosynthetic Process (GO:1902680)	19/555	1.5034848621765396E-11	1.58295477632015E-09	TOP2A;TOP2B;FOXC1;CEBPB;XRCC6;SMAD4;JUN;ATAD2;HMGA1;HMGA2;RSF1;CHD4;RUNX1;COL1A1;TFAP4;NFIB;CREB3L2;PHIP;TEAD1			Reactome pathways 2024	MHC Class II Antigen Presentation	7/126	1.3747125384791568E-7	8.28264304433692E-06	TUBA1C;TUBB2A;TUBA3C;CLTC;CANX;CTSB;RAB7A
P31431	SDC4	Syndecan-4	0.00281221	0.0964986	-3.37335	LOI		Reactome pathways 2024	DNA Double-Strand Break Repair	12/152	8.639645503568644E-12	7.10178860393342E-09	XRCC6;XRCC5;H2BC21;RPA3;RPA1;SMARCA5;RPA2;XRCC1;LIG3;H4C1;BAZ1B;RPS27A			BioPlanet 2019	Phagosome	8/154	2.7850232193729057E-8	0.000011613546824785	ITGB1;TUBA1C;TUBB2A;TUBA3C;TUBB;CANX;ITGA5;RAB7A
Q7Z6I8	C5orf24	UPF0461 protein C5orf24	0.00260168	0.0990148	-3.33621	LOI		Reactome pathways 2024	DNA Repair	15/312	2.3651924845733847E-11	9.72094111159661E-09	XRCC6;XRCC5;RPA1;SMARCA5;RPA2;XRCC1;LIG3;CHD1L;BAZ1B;DDB1;CUL4A;H2BC21;RPA3;H4C1;RPS27A			Reactome pathways 2024	Intra-Golgi and Retrograde Golgi-to-ER Traffic	8/204	2.4454431854703064E-7	0.0000130967068377409	ARF3;NSF;TUBA1C;TMED9;TUBB2A;TUBA3C;RAB1B;RAB6A
P35244	RPA3	Replication protein A 14 kDa subunit	0.000668658	0.10191	-3.29463	LOI		GO Biological Process 2025	Nucleosome Organization (GO:0034728)	9/77	1.136920801944179E-10	1.04738828879107E-08	SUPT16H;H2BC21;ATAD2;HMGA1;SMARCA5;RSF1;SSRP1;MACROH2A1;ATAD2B			Reactome pathways 2024	Infectious Disease	17/1311	3.884971856107449E-7	0.0000187255643464379	ITGB1;MAP2K1;HSP90AB1;PDCD6IP;YWHAB;TUBB;CLTC;IPO5;RPS14;TUBA1C;TUBB2A;TUBA3C;DAD1;PRKAR1A;CANX;SLC25A5;RAB7A
P49916	LIG3	DNA ligase 3	0.00153799	0.10797	-3.2113	LOI		Reactome pathways 2024	Gene Expression (Transcription)	30/1615	4.526713979377205E-11	1.24031963034935E-08	ATF2;CEBPB;L3MBTL2;NFIX;SATB2;CHD4;PRDM1;MECP2;H2BC21;UBTF;H4C1;RPS27A;TEAD1;ZNF740;TEAD3;SUPT16H;SMAD4;JUN;ATAD2;RPA1;SMARCA5;RPA2;SSRP1;BAZ1B;RUNX1;COL1A1;NFIA;NFIB;RPA3;NFIC			Reactome pathways 2024	Asparagine N-linked Glycosylation	9/306	4.684538230214697E-7	0.0000205267947905771	ARF3;NSF;TUBA1C;TMED9;TUBB2A;TUBA3C;DAD1;RAB1B;CANX
Q99594	TEAD3	Transcriptional enhancer factor TEF-5	1.77712e-06	0.108	-3.21089	LOI		GO Biological Process 2025	Nucleosome Assembly (GO:0006334)	8/56	2.4606923439215813E-10	2.01503361941133E-08	SUPT16H;H2BC21;ATAD2;SMARCA5;RSF1;SSRP1;MACROH2A1;ATAD2B			Reactome pathways 2024	ER to Golgi Anterograde Transport	7/155	5.63646897792566E-7	0.0000226398170613347	ARF3;NSF;TUBA1C;TMED9;TUBB2A;TUBA3C;RAB1B
P15336	ATF2	Cyclic AMP-dependent transcription factor ATF-2	0.000294455	0.115436	-3.11483	LOI		WikiPathways 2024 Human	Nucleotide Excision Repair In Xeroderma Pigmentosum WP5114	9/75	8.921073919911818E-11	2.33732136701689E-08	DDB1;CUL4A;RPA3;RPA1;XRCC1;RPA2;LIG3;H4C1;CHD1L			GO Biological Process 2025	Protein Transport (GO:0015031)	10/308	4.027950103076921E-8	0.0000229810729100688	ARF3;NSF;TMED9;RAB14;RAB1B;CLTC;CANX;RAB6A;RAB7A;HSP90B1
P15927	RPA2	Replication protein A 32 kDa subunit	0.000549335	0.117792	-3.08569	LOI		GO Biological Process 2025	Chromatin Organization (GO:0006325)	14/323	4.5077672497485636E-10	3.32222446306469E-08	TOP2A;SUPT16H;SATB2;ATAD2;SMARCA5;HMGA2;RSF1;CHD4;CHD1L;SSRP1;BAZ1B;MACROH2A1;ATAD2B;H2BC21			GO Biological Process 2025	Intracellular Protein Transport (GO:0006886)	10/326	6.860021764199642E-8	0.0000229810729100688	ARF3;NSF;TMED9;RAB14;AGK;RAB1B;CLTC;RAB6A;IPO5;RAB7A
P11388	TOP2A	DNA topoisomerase 2-alpha	0.000380939	0.124611	-3.0045	LOI		GO Biological Process 2025	protein-DNA Complex Assembly (GO:0065004)	8/62	5.720978854017585E-10	3.83305583219178E-08	SUPT16H;H2BC21;ATAD2;SMARCA5;RSF1;SSRP1;MACROH2A1;ATAD2B			Reactome pathways 2024	Axon Guidance	11/541	8.837007954129979E-7	0.0000327649064145434	ITGB1;RPS14;TUBA1C;MAP2K1;HSP90AB1;TUBB2A;TUBA3C;CLTC;ITGA5;PFN1;PDLIM7
P28347	TEAD1	Transcriptional enhancer factor TEF-1	0.0017596	0.12626	-2.98553	LOI		Reactome pathways 2024	Global Genome Nucleotide Excision Repair (GG-NER)	9/84	2.524161422194541E-10	5.18715172260978E-08	DDB1;CUL4A;RPA3;RPA1;RPA2;XRCC1;LIG3;CHD1L;RPS27A			Reactome pathways 2024	Nervous System Development	11/567	1.3971293873849506E-6	0.000048101168908539	ITGB1;RPS14;TUBA1C;MAP2K1;HSP90AB1;TUBB2A;TUBA3C;CLTC;ITGA5;PFN1;PDLIM7
P52926	HMGA2	High mobility group protein HMGI-C	0.000970938	0.126416	-2.98375	LOI		GO Molecular Function 2025	DNA-binding Transcription Activator Activity, RNA Polymerase II-specific (GO:0001228)	13/318	4.0182964657894834E-9	5.52515764046054E-08	NFAT5;FOXC1;SMAD4;JUN;PRRX1;SATB2;USF2;USF1;RUNX1;TFAP4;NFIA;NFIB;MAFF			WikiPathways 2024 Human	VEGFA VEGFR2 Signaling WP3888	10/430	8.782879444041388E-7	0.0000505015568032379	ITGB1;TUBA1C;RBM39;MAP2K1;LDHA;CLTC;RACK1;PFN1;GAPDH;PTPN14
P51608	MECP2	Methyl-CpG-binding protein 2	1.81129e-06	0.127378	-2.97281	LOI		Reactome pathways 2024	Gap-filling DNA Repair Synthesis and Ligation in TC-NER	8/62	5.720978854017585E-10	9.40528923600491E-08	DDB1;CUL4A;RPA3;RPA1;RPA2;XRCC1;LIG3;RPS27A			WikiPathways 2024 Human	Pathogenic Escherichia Coli Infection WP2272	5/55	8.128243022803342E-7	0.0000505015568032379	ITGB1;TUBA1C;TUBB2A;TUBA3C;TUBB
Q13207	TBX2	T-box transcription factor TBX2	5.7277e-05	0.132552	-2.91537	LOI		Reactome pathways 2024	Dual Incision in GG-NER	7/41	9.248184508542058E-10	1.26700127767026E-07	CUL4A;DDB1;RPA3;RPA1;RPA2;CHD1L;RPS27A			WikiPathways 2024 Human	Metabolic Epileptic Disorders WP5355	6/92	4.4195548426928067E-7	0.0000505015568032379	SLC25A1;LDHA;PKM;PHGDH;SLC25A5;GAPDH
O15525	MAFG	Transcription factor MafG	0.0008778	0.133119	-2.90922	LOI		Reactome pathways 2024	Formation of Incision Complex in GG-NER	7/43	1.315282313247323E-9	1.54451723069899E-07	CUL4A;DDB1;RPA3;RPA1;RPA2;CHD1L;RPS27A			GO Biological Process 2025	Protein Localization (GO:0008104)	10/371	2.2790490668910914E-7	0.000050898762493901	ARF3;NSF;TMED9;RAB14;YWHAB;USP9X;RAB1B;CLTC;GOPC;RAB6A
P17676	CEBPB	CCAAT/enhancer-binding protein beta	0.000300983	0.137131	-2.86637	LOI		Reactome pathways 2024	Gap-filling DNA Repair Synthesis and Ligation in GG-NER	6/25	1.7172213304718188E-9	1.76444491705979E-07	RPA3;RPA1;RPA2;XRCC1;LIG3;RPS27A			Reactome pathways 2024	RAB Geranylgeranylation	5/65	1.8838918557411414E-6	0.0000577057452501227	RAB14;RAB1B;RAB6A;RAB7A;RAB11B
P31274	HOXC9	Homeobox protein Hox-C9	5.91899e-05	0.138014	-2.85711	LOI		Reactome pathways 2024	Nucleotide Excision Repair	9/108	2.4408357842092784E-9	2.22929668291114E-07	DDB1;CUL4A;RPA3;RPA1;RPA2;XRCC1;LIG3;CHD1L;RPS27A			Reactome pathways 2024	Transport to the Golgi and Subsequent Modification	7/186	1.915543410792455E-6	0.0000577057452501227	ARF3;NSF;TUBA1C;TMED9;TUBB2A;TUBA3C;RAB1B
O14529	CUX2	Homeobox protein cut-like 2	0.00326996	0.140324	-2.83317	LOI		Reactome pathways 2024	Transcription-Coupled Nucleotide Excision Repair (TC-NER)	8/76	3.020263113145932E-9	2.48265627900595E-07	DDB1;CUL4A;RPA3;RPA1;RPA2;XRCC1;LIG3;RPS27A			BioPlanet 2019	T cell receptor regulation of apoptosis	12/603	3.3140827080459056E-7	0.0000690986244627571	RPS14;NQO1;HSP90AB1;TUBB2A;RAB14;DAD1;TUBB;SLC25A5;GAPDH;CTSB;HSP90B1;S100A10
P08651	NFIC	Nuclear factor 1 C-type	6.09304e-05	0.141506	-2.82106	LOI		Reactome pathways 2024	Defective EXT1 Causes Exostoses 1, TRPS2 and CHDS	5/14	4.436081402946965E-9	3.03871576101867E-07	SDC4;SDC2;GPC1;SDC1;HSPG2			Reactome pathways 2024	Viral Infection Pathways	14/1029	2.931610727616326E-6	0.0000785020205950593	ITGB1;HSP90AB1;PDCD6IP;YWHAB;TUBB;CLTC;IPO5;RPS14;TUBA1C;TUBB2A;TUBA3C;DAD1;CANX;SLC25A5
Q02880	TOP2B	DNA topoisomerase 2-beta	0.0013423	0.143979	-2.79607	LOI		Reactome pathways 2024	Defective EXT2 Causes Exostoses 2	5/14	4.436081402946965E-9	3.03871576101867E-07	SDC4;SDC2;GPC1;SDC1;HSPG2			Reactome pathways 2024	Translocation of SLC2A4 (GLUT4) to the Plasma Membrane	5/71	2.9268238695465956E-6	0.0000785020205950593	TUBA1C;TUBB2A;TUBA3C;RAB14;YWHAB
Q9H972	C14orf93	Uncharacterized protein C14orf93	0.00294097	0.144555	-2.79031	LOI		Reactome pathways 2024	Recognition of DNA Damage by PCNA-containing Replication Complex	6/30	5.6474377669673295E-9	3.57091834188241E-07	CUL4A;DDB1;RPA3;RPA1;RPA2;RPS27A			Reactome pathways 2024	Cellular Responses to Stimuli	13/887	3.139996370110676E-6	0.0000796567500207024	ITGB1;NQO1;G6PD;HSP90AB1;HSP90B1;RPS14;TUBA1C;TUBB2A;TUBA3C;PRKAR1A;SERPINH1;MT-CO2;ITGA5
Q14938	NFIX	Nuclear factor 1 X-type	3.60921e-05	0.147476	-2.76145	LOI		Reactome pathways 2024	Generic Transcription Pathway	23/1230	1.2803410400288573E-8	0.0000007517430963598	ATF2;SUPT16H;CEBPB;SMAD4;JUN;L3MBTL2;SATB2;ATAD2;RPA1;RPA2;CHD4;PRDM1;SSRP1;RUNX1;MECP2;COL1A1;H2BC21;RPA3;H4C1;RPS27A;TEAD1;ZNF740;TEAD3			BioPlanet 2019	Pathogenic Escherichia coli infection	5/57	9.736163048747412E-7	0.000135332666377589	ITGB1;TUBA1C;TUBB2A;TUBA3C;TUBB
Q96DT7	ZBTB10	Zinc finger and BTB domain-containing protein 10	0.00475305	0.148836	-2.74821	LOI		WikiPathways 2024 Human	DNA Repair Pathways Full Network WP4946	9/120	6.225052570952443E-9	8.1548188679477E-07	DDB1;CUL4A;XRCC6;XRCC5;RPA3;RPA1;RPA2;XRCC1;LIG3			Reactome pathways 2024	Signaling by Rho GTPases	11/672	7.1261577756702075E-6	0.000171740402393652	ITGB1;TUBA1C;HSP90AB1;TUBB2A;TUBA3C;YWHAB;USP9X;CLTC;GOPC;PFN1;RAB7A
P27694	RPA1	Replication protein A 70 kDa DNA-binding subunit	0.000255412	0.149356	-2.74317	LOI		GO Molecular Function 2025	DNA-binding Transcription Repressor Activity, RNA Polymerase II-specific (GO:0001227)	10/210	6.758494979274852E-8	8.26038275244704E-07	ZEB2;CEBPB;JUN;ZBTB10;ATF7;MAFK;PRDM1;SREBF2;JDP2;TBX2			Reactome pathways 2024	Signaling by Rho GTPases, Miro GTPases and RHOBTB3	11/688	8.896299578486205E-6	0.000204191256991921	ITGB1;TUBA1C;HSP90AB1;TUBB2A;TUBA3C;YWHAB;USP9X;CLTC;GOPC;PFN1;RAB7A
Q01196	RUNX1	Runt-related transcription factor 1	8.51153e-05	0.150474	-2.73242	LOI		BioPlanet 2019	DNA repair	9/105	1.8974544144926953E-9	8.38674851205771E-07	DDB1;XRCC6;XRCC5;RPA3;RPA1;RPA2;XRCC1;LIG3;RPS27A			Reactome pathways 2024	Hemostasis	11/707	1.1487478707442271E-5	0.000251680215317598	ITGB1;LGALS3BP;TUBA1C;EHD2;TUBB2A;TUBA3C;PRKAR1A;TAGLN2;ITGA5;PFN1;S100A10
Q9ULX9	MAFF	Transcription factor MafF	0.00381415	0.152571	-2.71245	LOI		GO Cellular component 2025	Nuclear Lumen (GO:0031981)	18/814	5.374325313946045E-8	9.00199490085962E-07	TOP2A;TOP2B;XRCC6;JUN;XRCC5;DNTTIP1;SMARCA5;HMGA2;XRCC1;PRDM1;MKI67;BAZ1B;MACROH2A1;DDB1;ZEB2;UBTF;RPS27A;BRWD1			GO Cellular component 2025	Vesicle (GO:0031982)	7/230	7.770796949799727E-6	0.000277158424542856	TUBA1C;PDCD6IP;TUBB2A;PKM;CLTC;TAGLN2;GAPDH
Q13485	SMAD4	Mothers against decapentaplegic homolog 4	0.00404289	0.155692	-2.68324	LOI		GO Cellular component 2025	Pericentric Heterochromatin (GO:0005721)	5/21	4.3908951134325986E-8	9.00199490085962E-07	SMARCA5;FLYWCH1;BAZ1B;MACROH2A1;CENPC			WikiPathways 2024 Human	Aerobic Glycolysis WP4629	3/12	6.421378689546783E-6	0.000295383419719152	LDHA;PKM;GAPDH
P18887	XRCC1	DNA repair protein XRCC1	0.00891095	0.161457	-2.63078	LOI		Reactome pathways 2024	Defective B3GALT6 Causes EDSP2 and SEMDJL1	5/20	3.358152880186532E-8	1.62376568677254E-06	SDC4;SDC2;GPC1;SDC1;HSPG2			WikiPathways 2024 Human	Aerobic Glycolysis Augmented WP4628	3/13	8.329049800682335E-6	0.000300477397953073	LDHA;PKM;GAPDH
Q9Y5B9	SUPT16H	FACT complex subunit SPT16	0.00197679	0.161496	-2.63043	LOI		Reactome pathways 2024	Defective B3GAT3 Causes JDSSDHD	5/20	3.358152880186532E-8	1.62376568677254E-06	SDC4;SDC2;GPC1;SDC1;HSPG2			WikiPathways 2024 Human	Metabolic Reprogramming In Colon Cancer WP4290	4/42	9.144964285528311E-6	0.000300477397953073	LDHA;G6PD;PKM;GAPDH
Q9H147	DNTTIP1	Deoxynucleotidyltransferase terminal-interacting protein 1	1.5074e-07	0.16306	-2.61653	LOI		Reactome pathways 2024	Defective B4GALT7 Causes EDS, Progeroid Type	5/20	3.358152880186532E-8	1.62376568677254E-06	SDC4;SDC2;GPC1;SDC1;HSPG2			Reactome pathways 2024	Recycling Pathway of L1	4/48	1.5674461703877878E-5	0.000314795439219547	TUBA1C;TUBA3C;TUBB2A;CLTC
Q12772	SREBF2	Sterol regulatory element-binding protein 2	4.94489e-07	0.173904	-2.52363	LOI		GO Biological Process 2025	Nucleosome Disassembly (GO:0006337)	5/20	3.358152880186532E-8	1.99133627653203E-06	SUPT16H;ATAD2;HMGA1;SSRP1;ATAD2B			Reactome pathways 2024	Gap Junction Trafficking	4/48	1.5674461703877878E-5	0.000314795439219547	TUBA1C;TUBA3C;TUBB2A;CLTC
Q9ULI0	ATAD2B	ATPase family AAA domain-containing protein 2B	0.00376013	0.175867	-2.50744	LOI		GO Biological Process 2025	Regulation of DNA Binding (GO:0051101)	6/40	3.5125334592831014E-8	1.99133627653203E-06	FOXC1;JUN;TFAP4;NFIB;HMGA2;RSF1			Reactome pathways 2024	Aerobic Respiration and Respiratory Electron Transport	7/260	1.7212915221298335E-5	0.000331865005466631	MT-ND4;ATP5F1A;LDHA;PKM;WDR26;MT-CO2;SLC25A12
Q9UIS9	MBD1	Methyl-CpG-binding domain protein 1	0.000765121	0.176388	-2.50318	LOI		Reactome pathways 2024	Base Excision Repair	7/71	4.867076264052161E-8	2.22263149391715E-06	H2BC21;RPA3;RPA1;RPA2;XRCC1;LIG3;H4C1			GO Cellular component 2025	trans-Golgi Network Transport Vesicle (GO:0030140)	3/15	1.3191325463345938E-5	0.000352867956144503	TMED9;RAB14;GOPC
Q9NSI6	BRWD1	Bromodomain and WD repeat-containing protein 1	1.18012e-05	0.177437	-2.49462	LOI		GO Biological Process 2025	Negative Regulation of RNA Biosynthetic Process (GO:1902679)	14/470	5.32295506707411E-8	2.78135436045757E-06	XRCC6;SMAD4;JUN;L3MBTL2;XRCC5;MBD1;HMGA1;HMGA2;RSF1;CHD4;TBX2;MECP2;TFAP4;RCOR3			Reactome pathways 2024	Gap Junction Trafficking and Regulation	4/51	1.9988988768465744E-5	0.000370565099476941	TUBA1C;TUBB2A;TUBA3C;CLTC
P17480	UBTF	Nucleolar transcription factor 1	0.00165808	0.177742	-2.49214	LOI		GO Biological Process 2025	protein-DNA Complex Disassembly (GO:0032986)	5/22	5.6608297702664405E-8	2.78135436045757E-06	SUPT16H;ATAD2;HMGA1;SSRP1;ATAD2B			Reactome pathways 2024	COPI-independent Golgi-to-ER Retrograde Traffic	4/52	2.1603779900995293E-5	0.000385667478232582	TUBA1C;TUBB2A;TUBA3C;RAB6A
Q08945	SSRP1	FACT complex subunit SSRP1	0.00599005	0.179852	-2.47512	LOI		Reactome pathways 2024	RNA Polymerase II Transcription	23/1360	8.143484142608152E-8	3.52312840274942E-06	ATF2;SUPT16H;CEBPB;SMAD4;JUN;L3MBTL2;SATB2;ATAD2;RPA1;RPA2;CHD4;PRDM1;SSRP1;RUNX1;MECP2;COL1A1;H2BC21;RPA3;H4C1;RPS27A;TEAD1;ZNF740;TEAD3			Reactome pathways 2024	Metabolism	19/2181	2.5866400215754674E-5	0.000445271603714062	ARF3;PYGB;NQO1;MT-ND4;G6PD;HSP90AB1;WDR26;AGK;CAD;RPS14;ATP5F1A;LDHA;PKM;RAB14;PRKAR1A;PHGDH;MT-CO2;SLC25A12;GAPDH
O60675	MAFK	Transcription factor MafK	0.00478861	0.193725	-2.36792	LOI		Reactome pathways 2024	HS-GAG Degradation	5/24	9.067751746873969E-8	0.0000037268459679652	SDC4;SDC2;GPC1;SDC1;HSPG2			WikiPathways 2024 Human	Alzheimer 39 S Disease WP5124	7/261	1.7643914676297228E-5	0.000450900041727595	TUBA1C;MAP2K1;TUBB2A;TUBA3C;TUBB;SLC25A5;GAPDH
P35052	GPC1	Glypican-1	0.00070871	0.196634	-2.34642	LOI		Reactome pathways 2024	DNA Damage Bypass	6/48	1.0888462506026633E-7	4.06832553634267E-06	CUL4A;DDB1;RPA3;RPA1;RPA2;RPS27A			WikiPathways 2024 Human	Alzheimer 39 S Disease And miRNA Effects WP2059	7/261	1.7643914676297228E-5	0.000450900041727595	TUBA1C;MAP2K1;TUBB2A;TUBA3C;TUBB;SLC25A5;GAPDH
Q96T23	RSF1	Remodeling and spacing factor 1	0.00510418	0.201658	-2.31002	LOI		Reactome pathways 2024	Chromosome Maintenance	8/119	1.0614574294140653E-7	4.06832553634267E-06	H2BC21;RPA3;RPA1;SMARCA5;RPA2;RSF1;H4C1;CENPC			WikiPathways 2024 Human	Cori Cycle WP1946	3/17	1.9626083271136438E-5	0.000451399915236138	G6PD;LDHA;GAPDH
Q15147	PLCB4	1-phosphatidylinositol 4,5-bisphosphate phosphodiesterase beta-4	0.000124776	0.204189	-2.29203	LOI		GO Biological Process 2025	Negative Regulation of DNA Binding (GO:0043392)	5/24	9.067751746873969E-8	4.17683314840382E-06	JUN;TFAP4;NFIB;HMGA2;RSF1			BioPlanet 2019	Signal transduction by L1	4/35	4.34912394688487E-6	0.000453396171462747	ITGB1;MAP2K1;CLTC;ITGA5
P17096	HMGA1	High mobility group protein HMG-I/HMG-Y	4.09501e-05	0.20665	-2.27474	LOI		Reactome pathways 2024	A Tetrasaccharide Linker Sequence Is Required for GAG Synthesis	5/26	1.392740892651447E-7	4.57933205503795E-06	SDC4;SDC2;GPC1;SDC1;HSPG2			KEGG 2021 Human	Gap junction	5/88	8.452400966496914E-6	0.000453612185202001	TUBA1C;MAP2K1;TUBB2A;TUBA3C;TUBB
Q8WYK2	JDP2	Jun dimerization protein 2	0.000886745	0.207129	-2.2714	LOI		Reactome pathways 2024	Attachment and Entry 9694614	5/26	1.392740892651447E-7	4.57933205503795E-06	SDC4;SDC2;GPC1;SDC1;HSPG2			Reactome pathways 2024	Microtubule-dependent Trafficking of Connexons From Golgi to the Plasma Membrane	3/19	2.7841738818141377E-5	0.000462748900356694	TUBA1C;TUBA3C;TUBB2A
Q12857	NFIA	Nuclear factor 1 A-type	0.00480214	0.215268	-2.21579	LOI		Reactome pathways 2024	Homology Directed Repair	8/122	1.2880266274383205E-7	4.57933205503795E-06	H2BC21;RPA3;RPA1;RPA2;XRCC1;LIG3;H4C1;RPS27A			Reactome pathways 2024	HSP90 Chaperone Cycle for Steroid Hormone Receptors (SHR) in the Presence of Ligand	4/56	2.9034762006830817E-5	0.000466491842909748	TUBA1C;HSP90AB1;TUBB2A;TUBA3C
Q69YI7	NAIF1	Nuclear apoptosis-inducing factor 1	0.00237388	0.216195	-2.2096	LOI		Reactome pathways 2024	Syndecan Interactions	5/27	1.7028044774850173E-7	5.35264844450625E-06	COL1A1;SDC4;SDC2;FN1;SDC1			Reactome pathways 2024	Transport of Connexons to the Plasma Membrane	3/20	3.2681459259697886E-5	0.000508143979457238	TUBA1C;TUBA3C;TUBB2A
P18827	SDC1	Syndecan-1	0.00660117	0.218458	-2.19457	LOI		Reactome pathways 2024	Reproduction	8/127	1.7581691971005932E-7	5.35264844450625E-06	SUN2;H2BC21;RPA3;LMNA;RPA1;RPA2;PRDM1;H4C1			Reactome pathways 2024	Post-translational Protein Modification	15/1457	3.498092695492191E-5	0.000517091663973578	ARF3;NSF;TMED9;USP9X;RAB1B;HSP90B1;RAB11B;TUBA1C;TUBB2A;TUBA3C;RAB14;DAD1;CANX;RAB6A;RAB7A
Q6IPR3	TYW3	tRNA wybutosine-synthesizing protein 3 homolog	0.000359151	0.219594	-2.18709	LOI		Reactome pathways 2024	Meiosis	7/89	2.3508954755196015E-7	6.90155743170397E-06	SUN2;H2BC21;RPA3;LMNA;RPA1;RPA2;H4C1			Reactome pathways 2024	RHO GTPase Effectors	7/291	3.5402541309394374E-5	0.000517091663973578	ITGB1;TUBA1C;TUBB2A;TUBA3C;YWHAB;GOPC;PFN1
Q6PL18	ATAD2	ATPase family AAA domain-containing protein 2	0.00311088	0.232758	-2.1031	LOI		BioPlanet 2019	Heparan sulfate/heparin glycosaminoglycan (HS-GAG) degradation	5/20	3.358152880186532E-8	7.42151786521223E-06	SDC4;SDC2;GPC1;SDC1;HSPG2			Reactome pathways 2024	Signal Transduction by L1	3/21	3.8042785145360036E-5	0.000539312424707751	ITGB1;MAP2K1;ITGA5
O75626	PRDM1	PR domain zinc finger protein 1	0.00102762	0.235769	-2.08456	LOI		BioPlanet 2019	Double-strand break repair	5/22	5.6608297702664405E-8	8.34028919485922E-06	XRCC6;XRCC5;RPA3;RPA1;RPA2			Reactome pathways 2024	Post-chaperonin Tubulin Folding Pathway	3/22	4.395067289147405E-5	0.000588450675935847	TUBA1C;TUBA3C;TUBB2A
P05412	JUN	Transcription factor Jun	0.00178166	0.241077	-2.05243	LOI		GO Biological Process 2025	DNA Repair (GO:0006281)	11/302	2.1900975199272666E-7	9.49471689521409E-06	DDB1;XRCC6;XRCC5;RPA3;HLTF;HMGA1;SMARCA5;HMGA2;XRCC1;CHD1L;MACROH2A1			Reactome pathways 2024	Rab Regulation of Trafficking	5/123	4.2843522876760915E-5	0.000588450675935847	RAB14;RAB1B;RAB6A;RAB7A;RAB11B
P02545	LMNA	Prelamin-A/C	0.000225866	0.258762	-1.9503	LOI		Reactome pathways 2024	HS-GAG Biosynthesis	5/31	3.5299237444788913E-7	0.0000100055079929712	SDC4;SDC2;GPC1;SDC1;HSPG2			GO Cellular component 2025	Extracellular Membrane-Bounded Organelle (GO:0065010)	4/59	3.572499849528357E-5	0.00066461748183617	PDCD6IP;PKM;TUBB2A;CLTC
Q8WWQ0	PHIP	PH-interacting protein	0.000112069	0.276815	-1.853	LOI		Reactome pathways 2024	Non-integrin membrane-ECM Interactions	6/59	3.831856151226675E-7	0.000010499285854361	COL1A1;SDC4;SDC2;FN1;SDC1;HSPG2			GO Cellular component 2025	Extracellular Vesicle (GO:1903561)	4/62	4.347964834442239E-5	0.00066461748183617	PDCD6IP;PKM;TUBB2A;CLTC
P17544	ATF7	Cyclic AMP-dependent transcription factor ATF-7	0.00393322	0.278341	-1.84507	LOI		Reactome pathways 2024	Respiratory Syncytial Virus (RSV) Attachment and Entry	5/32	4.1677838577073214E-7	0.0000110513494549529	SDC4;SDC2;GPC1;SDC1;HSPG2			GO Cellular component 2025	Mitochondrial Inner Membrane (GO:0005743)	8/409	4.138258554555831E-5	0.00066461748183617	SLC25A1;MRPL53;PHB1;ATP5F1A;MRPL51;AGK;SLC25A5;SLC25A12
Q70SY1	CREB3L2	Cyclic AMP-responsive element-binding protein 3-like protein 2	5.66684e-05	0.278447	-1.84453	LOI		GO Molecular Function 2025	Double-Stranded Methylated DNA Binding (GO:0010385)	3/5	1.0642016021872404E-6	0.0000117062176240596	MECP2;MBD1;MACROH2A1			Reactome pathways 2024	The Role of GTSE1 in G2 M Progression After G2 Checkpoint	4/65	5.2398543861662684E-5	0.00068259724706274	TUBA1C;HSP90AB1;TUBB2A;TUBA3C
P02452	COL1A1	Collagen alpha-1(I) chain	0.00147202	0.293277	-1.76967	LOI		Reactome pathways 2024	Dual Incision in TC-NER	6/63	5.689895679542897E-7	0.0000146159195268258	DDB1;CUL4A;RPA3;RPA1;RPA2;RPS27A			BioPlanet 2019	Gap junction pathway	5/90	9.436647475768458E-6	0.000787016399479089	TUBA1C;MAP2K1;TUBB2A;TUBA3C;TUBB
P50402	EMD	Emerin	0.000925696	0.298035	-1.74645	LOI		GO Molecular Function 2025	DNA-binding Transcription Factor Binding (GO:0140297)	10/294	1.4967015920423163E-6	0.0000149670159204231	FOXC1;JUN;PRRX1;NFIA;HMGA2;CHD4;USF2;USF1;TEAD3;RUNX1			KEGG 2021 Human	Alzheimer disease	8/369	1.989242358022284E-5	0.000800670049103969	TUBA1C;MAP2K1;ATP5F1A;TUBB2A;TUBA3C;TUBB;SLC25A5;GAPDH
Q14839	CHD4	Chromodomain-helicase-DNA-binding protein 4	0.00299209	0.311464	-1.68286	LOI		BioPlanet 2019	Tetrasaccharide linker sequence formation in glycosaminoglycan biosynthesis	5/26	1.392740892651447E-7	0.0000153897868637984	SDC4;SDC2;GPC1;SDC1;HSPG2			Reactome pathways 2024	Formation of Tubulin Folding Intermediates by CCT TriC	3/25	6.51996902554886E-5	0.000827006597451197	TUBA1C;TUBA3C;TUBB2A
P21980	TGM2	Protein-glutamine gamma-glutamyltransferase 2	0.00625138	0.315498	-1.6643	LOI		GO Cellular component 2025	Nucleolus (GO:0005730)	16/805	1.3318990150912958E-6	0.0000178474468022233	TOP2A;TOP2B;XRCC6;XRCC5;DNTTIP1;SMARCA5;XRCC1;PRDM1;MKI67;BAZ1B;MACROH2A1;DDB1;ZEB2;UBTF;RPS27A;BRWD1			Reactome pathways 2024	Disease	18/2131	6.809908812199405E-5	0.000841634883969259	ITGB1;MAP2K1;HSP90AB1;PDCD6IP;YWHAB;AGK;TUBB;CLTC;IPO5;RPS14;TUBA1C;TUBB2A;TUBA3C;DAD1;PRKAR1A;CANX;SLC25A5;RAB7A
O60264	SMARCA5	SWI/SNF-related matrix-associated actin-dependent regulator of chromatin subfamily A member 5	0.00663454	0.321216	-1.63838	LOI		GO Molecular Function 2025	ADP-D-ribose Modification-Dependent Protein Binding (GO:0160002)	3/6	2.1210006779228114E-6	0.0000194425062142924	XRCC1;CHD1L;MACROH2A1			Reactome pathways 2024	Immune System	18/2150	7.64871735467177E-5	0.000901786886124151	ITGB1;PYGB;MAP2K1;HSP90AB1;YWHAB;TUBB;CLTC;PTPN14;HSP90B1;TUBA1C;TUBB2A;PKM;TUBA3C;RAB14;CANX;RAB6A;CTSB;RAB7A
Q01664	TFAP4	Transcription factor AP-4	0.00588721	0.327887	-1.60873	LOI		Reactome pathways 2024	Translesion Synthesis by REV1	4/16	8.678424138509378E-7	0.0000216171655813779	RPA3;RPA1;RPA2;RPS27A			Reactome pathways 2024	RHO GTPases Activate Formins	5/139	7.67080131350419E-5	0.000901786886124151	ITGB1;TUBA1C;TUBB2A;TUBA3C;PFN1
O75367	MACROH2A1	Core histone macro-H2A.1	0.000892953	0.331854	-1.59138	LOI		GO Biological Process 2025	DNA-templated Transcription (GO:0006351)	9/203	5.79207140678047E-7	0.0000237153145933178	DRAP1;NFAT5;SUPT16H;SMAD4;NFIX;MBD1;UBTF;SMARCA5;RSF1			GO Molecular Function 2025	Disordered Domain Specific Binding (GO:0097718)	3/18	2.3498426630815085E-5	0.000916438638601788	HSP90AB1;CLTC;GAPDH
Q14807	KIF22	Kinesin-like protein KIF22	1.56288e-05	0.33426	-1.58096	LOI		Reactome pathways 2024	Resolution of Abasic Sites (AP Sites)	5/38	1.0154872410599153E-6	0.0000241405024133293	RPA3;RPA1;RPA2;XRCC1;LIG3			Reactome pathways 2024	Prefoldin Mediated Transfer of Substrate to CCT TriC	3/27	8.25453419550336E-5	0.000947306067198242	TUBA1C;TUBA3C;TUBB2A
P98160	HSPG2	Basement membrane-specific heparan sulfate proteoglycan core protein	0.00893137	0.334758	-1.57881	LOI		Reactome pathways 2024	Regulation of TP53 Activity	8/160	1.0278802730736337E-6	0.0000241405024133293	SUPT16H;RPA3;RPA1;RPA2;CHD4;PRDM1;SSRP1;RPS27A			WikiPathways 2024 Human	Focal Adhesion PI3K Akt mTOR Signaling WP3932	7/303	4.574530557914946E-5	0.000956492753018579	ITGB1;MAP2K1;HSP90AB1;RAB14;ITGA5;HSP90B1;RAB11B
P02751	FN1	Fibronectin	0.00585714	0.336344	-1.57199	LOI		Reactome pathways 2024	Translesion Synthesis by POLI	4/17	1.1307032533539404E-6	0.0000251199479528902	RPA3;RPA1;RPA2;RPS27A			WikiPathways 2024 Human	Ebola Virus Infection In Host WP4217	5/129	5.379070712821275E-5	0.00103098855329074	ITGB1;CLTC;ITGA5;CTSB;RAB7A
P62805	H4C1	Histone H4	0.00218687	0.348339	-1.52144	LOI		Reactome pathways 2024	Translesion Synthesis by POLK	4/17	1.1307032533539404E-6	0.0000251199479528902	RPA3;RPA1;RPA2;RPS27A			Reactome pathways 2024	Activation of AMPK Downstream of NMDARs	3/28	9.224338396315419E-5	0.00103398397837768	TUBA1C;TUBA3C;TUBB2A
Q14919	DRAP1	Dr1-associated corepressor	0.009423	0.354914	-1.49446	LOI		BioPlanet 2019	Heparan sulfate/heparin glycosaminoglycan (HS-GAG) biosynthesis	5/30	2.9718260975695915E-7	0.0000262709427025151	SDC4;SDC2;GPC1;SDC1;HSPG2			KEGG 2021 Human	Pathogenic Escherichia coli infection	6/197	3.6052559260119924E-5	0.00116089240817586	ITGB1;TUBA1C;TUBB2A;TUBA3C;TUBB;GAPDH
Q9UIG0	BAZ1B	Tyrosine-protein kinase BAZ1B	0.0071185	0.356849	-1.48661	LOI		GO Molecular Function 2025	5'-Deoxyribose-5-Phosphate Lyase Activity (GO:0051575)	3/7	3.6988368343231376E-6	0.0000312978501365804	XRCC6;XRCC5;HMGA2			Reactome pathways 2024	RHO GTPases Activate IQGAPs	3/31	1.2571742449178627E-4	0.00128927231074555	TUBA1C;TUBA3C;TUBB2A
Q9P0M6	MACROH2A2	Core histone macro-H2A.2	0.00211409	0.365933	-1.45035	LOI		GO Biological Process 2025	DNA Damage Response (GO:0006974)	12/421	8.202436932711097E-7	0.0000318168211547793	TOP2A;DDB1;CUL4A;NFAT5;XRCC5;RPA3;HLTF;SMARCA5;CHD1L;FLYWCH1;BAZ1B;MACROH2A1			Reactome pathways 2024	Sealing of the Nuclear Envelope (NE) by ESCRT-III	3/31	1.2571742449178627E-4	0.00128927231074555	TUBA1C;TUBA3C;TUBB2A
Q10587	TEF	Thyrotroph embryonic factor	0.000339872	0.37287	-1.42326	LOI		Reactome pathways 2024	Diseases Associated With Glycosaminoglycan Metabolism	5/41	1.4989816189363051E-6	0.0000324253392306748	SDC4;SDC2;GPC1;SDC1;HSPG2			Reactome pathways 2024	Post NMDA Receptor Activation Events	4/80	1.1815877294570084E-4	0.00128927231074555	TUBA1C;TUBB2A;TUBA3C;PRKAR1A
Q86WJ1	CHD1L	Chromodomain-helicase-DNA-binding protein 1-like	0.000354311	0.379616	-1.39739	LOI		Reactome pathways 2024	Translesion Synthesis by POLH	4/19	1.8279320760888533E-6	0.000038527183757565	RPA3;RPA1;RPA2;RPS27A			Reactome pathways 2024	Neutrophil Degranulation	8/478	1.2276948267747102E-4	0.00128927231074555	PYGB;HSP90AB1;PKM;RAB14;TUBB;RAB6A;CTSB;RAB7A
P46013	MKI67	Proliferation marker protein Ki-67	0.00248789	0.395589	-1.33793	LOI		Reactome pathways 2024	Estrogen-dependent Gene Expression	7/121	1.9018914188746682E-6	0.0000390838686578744	ATF2;JUN;H2BC21;H4C1;USF2;USF1;RUNX1			KEGG 2021 Human	Huntington disease	7/306	4.8685401216383256E-5	0.00130639159930628	TUBA1C;ATP5F1A;TUBB2A;TUBA3C;TUBB;CLTC;SLC25A5
P68431	H3C1	Histone H3.1	0.00294853	0.421643	-1.24591	LOI		Reactome pathways 2024	Retinoid Metabolism and Transport	5/44	2.1477338397126552E-6	0.0000430594442986293	SDC4;SDC2;GPC1;SDC1;HSPG2			WikiPathways 2024 Human	Parkin Ubiquitin Proteasomal System Pathway WP2359	4/71	7.41437278010608E-5	0.00131177364571107	TUBA1C;TUBB2A;TUBA3C;TUBB
Q9P2K3	RCOR3	REST corepressor 3	0.00176512	0.439414	-1.18635	LOI		Reactome pathways 2024	Processing of DNA Double-Strand Break Ends	6/80	2.356830492972213E-6	0.0000461265396481704	H2BC21;RPA3;RPA1;RPA2;H4C1;RPS27A			BioPlanet 2019	Post-chaperonin tubulin folding pathway	3/17	1.9626083271136438E-5	0.00136401278734398	TUBA1C;TUBA3C;TUBB2A
Q13619	CUL4A	Cullin-4A	0.00107874	0.440062	-1.18422	LOI		Reactome pathways 2024	Cell Cycle	14/649	2.5651650698003473E-6	0.0000490364113343229	TOP2A;SUN2;RPA1;SMARCA5;RPA2;RSF1;CENPC;H2BC21;RPA3;LMNA;H4C1;RPS27A;EMD;TMPO			Reactome pathways 2024	Cooperation of Prefoldin and TriC CCT in Actin and Tubulin Folding	3/32	1.384115902226272E-4	0.00137992355744204	TUBA1C;TUBA3C;TUBB2A
Q9UKV3	ACIN1	Apoptotic chromatin condensation inducer in the nucleus	0.00154571	0.442172	-1.17732	LOI		Reactome pathways 2024	Early SARS-CoV-2 Infection Events	5/46	2.6903980208743084E-6	0.0000502615266626973	SDC4;SDC2;GPC1;SDC1;HSPG2			Reactome pathways 2024	Factors Involved in Megakaryocyte Development and Platelet Production	5/158	1.402826853001248E-4	0.00137992355744204	TUBA1C;EHD2;TUBB2A;TUBA3C;PRKAR1A
Q4VC44	FLYWCH1	FLYWCH-type zinc finger-containing protein 1	0.00063327	0.450507	-1.15038	LOI		Reactome pathways 2024	Metabolism of Fat-Soluble Vitamins	5/48	3.335399437846154E-6	0.000060926629731323	SDC4;SDC2;GPC1;SDC1;HSPG2			Reactome pathways 2024	Regulation of Pyruvate Metabolism	3/33	1.5191135654470502E-4	0.00143571125204995	LDHA;WDR26;PKM
P40939	HADHA	Trifunctional enzyme subunit alpha, mitochondrial	0.00055633	0.467543	-1.09683	LOI		GO Molecular Function 2025	cAMP Response Element Binding (GO:0035497)	3/9	8.815529422483452E-6	0.0000692648740337985	JUN;CREB3L2;HMGA2			Reactome pathways 2024	Cellular Responses to Stress	10/787	1.6229282938336442E-4	0.0015043296877458	RPS14;TUBA1C;NQO1;G6PD;HSP90AB1;TUBB2A;TUBA3C;SERPINH1;MT-CO2;HSP90B1
Q03188	CENPC	Centromere protein C	4.9106e-05	0.474764	-1.07472	LOI		GO Biological Process 2025	DNA Metabolic Process (GO:0006259)	10/302	1.9049297090859711E-6	0.000070196659779818	TOP2A;DDB1;TOP2B;XRCC6;XRCC5;RPA3;HLTF;SMARCA5;CHD1L;MACROH2A1			KEGG 2021 Human	Central carbon metabolism in cancer	4/70	7.013147882950354E-5	0.00161302401307858	MAP2K1;G6PD;LDHA;PKM
P62979	RPS27A	Ubiquitin-ribosomal protein eS31 fusion protein	0.00196842	0.494888	-1.01483	LOI		Reactome pathways 2024	RNA Polymerase III Transcription Termination	4/23	4.1150509549122794E-6	0.0000719696145731466	NFIX;NFIA;NFIB;NFIC			Reactome pathways 2024	RAB GEFs Exchange GTP for GDP on RABs	4/90	1.864599077451434E-4	0.00169572972704073	RAB14;RAB1B;RAB6A;RAB7A
Q16531	DDB1	DNA damage-binding protein 1	0.004268	0.500171	-0.999505	LOI		Reactome pathways 2024	Chondroitin Sulfate Dermatan Sulfate Metabolism	5/50	4.095992102721715E-6	0.0000719696145731466	SDC4;SDC2;GPC1;SDC1;HSPG2			Reactome pathways 2024	Gap Junction Assembly	3/37	2.1440666110315445E-4	0.00187898201184946	TUBA1C;TUBA3C;TUBB2A
Q16778	H2BC21	Histone H2B type 2-E	0.000362049	0.512423	-0.964593	LOI		GO Molecular Function 2025	Transcription Coregulator Binding (GO:0001221)	6/103	1.0263515640154669E-5	0.0000752657813611342	SMAD4;HMGA1;CHD4;ATF7;FLYWCH1;RUNX1			Reactome pathways 2024	Activation of NMDA Receptors and Postsynaptic Events	4/93	2.1156466838784021E-4	0.00187898201184946	TUBA1C;TUBB2A;TUBA3C;PRKAR1A
P55084	HADHB	Trifunctional enzyme subunit beta, mitochondrial	0.000947917	0.563389	-0.827798	LOI		BioPlanet 2019	Flap intermediate removal from the telomere lagging strand (C-strand)	3/5	1.0642016021872404E-6	0.00007839618469446	RPA3;RPA1;RPA2			Reactome pathways 2024	Recruitment of NuMA to Mitotic Centrosomes	4/94	2.2044880912925921E-4	0.00189743439286255	TUBA1C;TUBB2A;TUBA3C;TUBB
Q9UH99	SUN2	SUN domain-containing protein 2	0.00664559	0.615113	-0.701077	LOI		Reactome pathways 2024	Cellular Responses to Stimuli	16/887	4.640909830652303E-6	0.0000794755808499206	ATF2;CEBPB;JUN;RPA1;HMGA1;FN1;RPA2;HMGA2;H2BC21;RPA3;MAFG;CREB3L2;LMNA;MAFK;H4C1;RPS27A			GO Cellular component 2025	Clathrin-Coated Vesicle (GO:0030136)	4/84	1.4280192584715815E-4	0.00190997575820574	TMED9;RAB14;CLTC;GOPC
Q92665	MRPS31	Small ribosomal subunit protein mS31	0.442321	0.803828	-0.315041	Conserved		Reactome pathways 2024	Cellular Responses to Stress	15/787	4.9366019219642115E-6	0.0000828140159153996	ATF2;CEBPB;JUN;RPA1;HMGA1;RPA2;HMGA2;H2BC21;RPA3;MAFG;CREB3L2;LMNA;MAFK;H4C1;RPS27A			GO Biological Process 2025	Retrograde Transport, Endosome to Golgi (GO:0042147)	5/95	1.2291568135268141E-5	0.00205883766265741	TMED9;RAB14;CLTC;RAB6A;RAB7A
Q13501	SQSTM1	Sequestosome-1	0.130775	0.825718	-0.27628	Conserved		Reactome pathways 2024	Deposition of New CENPA-containing Nucleosomes at the Centromere	5/53	5.485015816300504E-6	0.0000867054423269041	H2BC21;SMARCA5;RSF1;H4C1;CENPC			GO Biological Process 2025	Early Endosome to Golgi Transport (GO:0034498)	3/16	1.619902563600937E-5	0.00217066943522525	TMED9;RAB14;RAB6A
Q9P0I2	EMC3	ER membrane protein complex subunit 3	0.522803	0.852425	-0.230356	Conserved		Reactome pathways 2024	Nucleosome Assembly	5/53	5.485015816300504E-6	0.0000867054423269041	H2BC21;SMARCA5;RSF1;H4C1;CENPC			WikiPathways 2024 Human	Metabolic Pathways Of Fibroblasts WP5312	3/32	1.384115902226272E-4	0.00227390469651458	LDHA;SERPINH1;PHGDH
Q00839	HNRNPU	Heterogeneous nuclear ribonucleoprotein U	0.201261	0.860162	-0.21732	Conserved		Reactome pathways 2024	Regulation of TP53 Activity Through Phosphorylation	6/92	5.339940167982807E-6	0.0000867054423269041	SUPT16H;RPA3;RPA1;RPA2;SSRP1;RPS27A			Reactome pathways 2024	Hedgehog 'Off' State	4/99	2.68948588922343E-4	0.0022742670150977	TUBA1C;TUBB2A;TUBA3C;PRKAR1A
Q8WUA4	GTF3C2	General transcription factor 3C polypeptide 2	0.587736	0.885004	-0.176244	Conserved		WikiPathways 2024 Human	miR 509 3P Alteration Of YAP1 ECM Axis WP3967	4/17	1.1307032533539404E-6	0.000094871697869294	COL1A1;FN1;TEAD1;TEAD3			WikiPathways 2024 Human	Clear Cell Renal Cell Carcinoma Pathways WP4018	4/85	1.495018909552281E-4	0.00229236232798016	LDHA;PKM;PHGDH;GAPDH
O95747	OXSR1	Serine/threonine-protein kinase OSR1	0.837884	0.939461	-0.0900952	Conserved		WikiPathways 2024 Human	Transcription Co Factors SKI And SKIL Protein Partners WP4533	4/18	1.4484228682334973E-6	0.000094871697869294	MECP2;SATB2;TEAD1;TEAD3			Reactome pathways 2024	G2 M Transition	5/184	2.8482173693161945E-4	0.0023669668482938	TUBA1C;HSP90AB1;TUBB2A;TUBA3C;TUBB
Q8TCJ2	STT3B	Dolichyl-diphosphooligosaccharide--protein glycosyltransferase subunit STT3B	0.756899	0.944196	-0.0828412	Conserved		BioPlanet 2019	RNA polymerase III abortive and retractive initiation	4/20	2.2765253798983445E-6	0.000111802690879452	NFIX;NFIA;NFIB;NFIC			BioPlanet 2019	Glucose metabolism	4/61	4.0770399717361916E-5	0.00242875095459141	SLC25A1;PYGB;SLC25A12;GAPDH
Q15650	TRIP4	Activating signal cointegrator 1	0.931842	0.966043	-0.0498411	Conserved		BioPlanet 2019	Dual incision reaction in GG-NER	4/20	2.2765253798983445E-6	0.000111802690879452	DDB1;RPA3;RPA1;RPA2			Reactome pathways 2024	Mitotic G2-G2 M Phases	5/186	2.9937552275614886E-4	0.00244574579607565	TUBA1C;HSP90AB1;TUBB2A;TUBA3C;TUBB
Q16576	RBBP7	Histone-binding protein RBBP7	0.799186	0.971368	-0.0419105	Conserved		BioPlanet 2019	HNF3A pathway	5/44	2.1477338397126552E-6	0.000111802690879452	CEBPB;JUN;NFIA;NFIB;NFIC			KEGG 2021 Human	Parkinson disease	6/249	1.3159545555406954E-4	0.00251286372032521	TUBA1C;ATP5F1A;TUBB2A;TUBA3C;TUBB;SLC25A5
Q96EY7	PTCD3	Small ribosomal subunit protein mS39	0.956092	1.01677	0.0239983	Conserved		WikiPathways 2024 Human	Nucleotide Excision Repair WP4753	5/44	2.1477338397126552E-6	0.000112541253200943	CUL4A;DDB1;RPA3;RPA1;RPA2			KEGG 2021 Human	Endocytosis	6/252	1.4047064275109902E-4	0.00251286372032521	ARF3;EHD2;PDCD6IP;CLTC;RAB7A;RAB11B
Q9Y5Q9	GTF3C3	General transcription factor 3C polypeptide 3	0.934221	1.01774	0.0253675	Conserved		Reactome pathways 2024	Heparan Sulfate Heparin (HS-GAG) Metabolism	5/57	7.882805664504412E-6	0.000119993819559678	SDC4;SDC2;GPC1;SDC1;HSPG2			BioPlanet 2019	Collagen binding in corneal epithelia mediated by Erk and PI-3 Kinase	3/23	5.04298395909797E-5	0.00262865538867981	ITGB1;MAP2K1;PFN1
P78527	PRKDC	DNA-dependent protein kinase catalytic subunit	0.743598	1.0487	0.0686019	Conserved		Reactome pathways 2024	Meiotic Recombination	5/57	7.882805664504412E-6	0.000119993819559678	H2BC21;RPA3;RPA1;RPA2;H4C1			Reactome pathways 2024	Aggrephagy	3/43	3.359871776924858E-4	0.00265484950242259	TUBA1C;TUBA3C;TUBB2A
Q9Y3D9	MRPS23	Small ribosomal subunit protein mS23	0.881159	1.05012	0.0705608	Conserved		BioPlanet 2019	Oxidative stress-induced gene expression via Nrf2	4/21	2.801853355490403E-6	0.000122853879294	JUN;MAFG;MAFF;MAFK			Reactome pathways 2024	Assembly and Cell Surface Presentation of NMDA Receptors	3/43	3.359871776924858E-4	0.00265484950242259	TUBA1C;TUBA3C;TUBB2A
Q9Y2X9	ZNF281	Zinc finger protein 281	0.723186	1.0584	0.0818899	Conserved		BioPlanet 2019	Chondroitin sulfate/dermatan sulfate metabolism	5/48	3.335399437846154E-6	0.000122853879294	SDC4;SDC2;GPC1;SDC1;HSPG2			GO Cellular component 2025	Microtubule Cytoskeleton (GO:0015630)	7/393	2.301574174917557E-4	0.00273631596351309	TUBA1C;RBM39;TUBB2A;TUBA3C;TUBB;CLTC;GAPDH
Q9BQ75	CMSS1	Protein CMSS1	0.584864	1.06143	0.0860051	Conserved		BioPlanet 2019	ECM-receptor interaction	6/84	3.1392837982468466E-6	0.000122853879294	COL1A1;SDC4;SDC2;FN1;SDC1;HSPG2			Reactome pathways 2024	Uptake and Actions of Bacterial Toxins	3/44	3.597640267034738E-4	0.0027968751753399	MAP2K1;HSP90AB1;PDCD6IP
Q9Y291	MRPS33	Small ribosomal subunit protein mS33	0.718818	1.06302	0.0881676	Conserved		BioPlanet 2019	Homologous DNA pairing and strand exchange	3/7	3.6988368343231376E-6	0.000125760452366986	RPA3;RPA1;RPA2			Reactome pathways 2024	Carboxyterminal Post-Translational Modifications of Tubulin	3/45	3.8459822537439075E-4	0.00285194376354548	TUBA1C;TUBA3C;TUBB2A
Q9NNW5	WDR6	tRNA (34-2'-O)-methyltransferase regulator WDR6	0.83009	1.0688	0.0959981	Conserved		BioPlanet 2019	RNA polymerase III transcription termination	4/23	4.1150509549122794E-6	0.000129918037290801	NFIX;NFIA;NFIB;NFIC			Reactome pathways 2024	GPER1 Signaling	3/45	3.8459822537439075E-4	0.00285194376354548	ITGB1;PRKAR1A;ITGA5
Q06830	PRDX1	Peroxiredoxin-1	0.567884	1.09596	0.132199	Conserved		Reactome pathways 2024	Transcriptional Regulation by TP53	10/362	9.449846373237495E-6	0.000141232249432749	ATF2;SUPT16H;JUN;RPA3;RPA1;RPA2;CHD4;PRDM1;SSRP1;RPS27A			Reactome pathways 2024	TBC RABGAPs	3/45	3.8459822537439075E-4	0.00285194376354548	RAB6A;RAB11B;RAB7A
P40429	RPL13A	Large ribosomal subunit protein uL13	0.636088	1.09679	0.133283	Conserved		BioPlanet 2019	Heparan sulfate/heparin glycosaminoglycan (HS-GAG) metabolism	5/52	4.986406866483937E-6	0.00014693278899906	SDC4;SDC2;GPC1;SDC1;HSPG2			BioPlanet 2019	Cooperation of prefoldin and TriC/CCT in actin and tubulin folding	3/27	8.25453419550336E-5	0.00286845063293741	TUBA1C;TUBA3C;TUBB2A
Q9NP72	RAB18	Ras-related protein Rab-18	0.100532	1.11075	0.151528	Conserved		Reactome pathways 2024	Recruitment and ATM-med Phosphorylation of Repair and Signaling Proteins at DNA Double Strand Breaks	5/60	1.016595732127353E-5	0.000149221730680122	H2BC21;SMARCA5;H4C1;BAZ1B;RPS27A			BioPlanet 2019	Mammalian calpain regulation of cell motility	3/27	8.25453419550336E-5	0.00286845063293741	ITGB1;MAP2K1;PRKAR1A
Q12789	GTF3C1	General transcription factor 3C polypeptide 1	0.532408	1.12291	0.167247	Conserved		Reactome pathways 2024	DNA Double Strand Break Response	5/61	1.1031802594913874E-5	0.000159090205842442	H2BC21;SMARCA5;H4C1;BAZ1B;RPS27A			BioPlanet 2019	Axon guidance	7/325	7.112802877522115E-5	0.00286845063293741	ITGB1;MAP2K1;HSP90AB1;YWHAB;CLTC;ITGA5;PFN1
P05387	RPLP2	Large ribosomal subunit protein P2	0.600525	1.14655	0.197299	Conserved		BioPlanet 2019	Integration of provirus	3/8	5.897544132097508E-6	0.000162919656649193	XRCC6;XRCC5;HMGA1			BioPlanet 2019	Protein metabolism	8/442	7.135256395702385E-5	0.00286845063293741	RPS14;TUBA1C;TUBB2A;TUBA3C;DAD1;EEF1D;CANX;SLC25A12
P39656	DDOST	Dolichyl-diphosphooligosaccharide--protein glycosyltransferase 48 kDa subunit	0.452495	1.15893	0.21279	Conserved		GO Molecular Function 2025	Transcription Coactivator Binding (GO:0001223)	4/36	2.6096833856651634E-5	0.00017941573276448	SMAD4;ATF7;FLYWCH1;RUNX1			GO Cellular component 2025	Cytoskeleton (GO:0005856)	9/694	3.066856168657809E-4	0.00328153610046385	TUBA1C;RBM39;TUBB2A;TUBA3C;TUBB;TAGLN2;GAPDH;PDLIM7;CNN3
P04843	RPN1	Dolichyl-diphosphooligosaccharide--protein glycosyltransferase subunit 1	0.405584	1.16331	0.218236	Conserved		Reactome pathways 2024	RSV-host Interactions	6/109	1.420390276530423E-5	0.000201303587466897	SDC4;SDC2;GPC1;SDC1;RPS27A;HSPG2			Reactome pathways 2024	Neurotransmitter Receptors and Postsynaptic Signal Transmission	5/204	4.5718039911799035E-4	0.00333880230871017	NSF;TUBA1C;TUBB2A;TUBA3C;PRKAR1A
Q9Y676	MRPS18B	Small ribosomal subunit protein mS40	0.70477	1.19997	0.263002	Conserved		Reactome pathways 2024	Termination of Translesion DNA Synthesis	4/32	1.6167298777667015E-5	0.000221491993254038	RPA3;RPA1;RPA2;RPS27A			KEGG 2021 Human	Prion disease	6/273	2.1673501857949834E-4	0.00348943379912992	TUBA1C;ATP5F1A;TUBB2A;TUBA3C;TUBB;SLC25A5
Q9Y4P3	TBL2	Transducin beta-like protein 2	0.525829	1.20816	0.272813	Conserved		Reactome pathways 2024	Cellular Senescence	7/167	1.593679905156943E-5	0.000221491993254038	CEBPB;JUN;H2BC21;HMGA1;HMGA2;H4C1;RPS27A			Reactome pathways 2024	Pyruvate Metabolism	3/49	4.948973554784981E-4	0.0035603063483677	LDHA;PKM;WDR26
Q14739	LBR	Delta(14)-sterol reductase LBR	0.29249	1.21177	0.277121	Conserved		BioPlanet 2019	Nucleotide excision repair	5/58	8.593874583060452E-6	0.000223440739159571	DDB1;CUL4A;RPA3;RPA1;RPA2			BioPlanet 2019	Stathmin and breast cancer resistance to antimicrotubule agents	3/31	1.2571742449178627E-4	0.0037445832866482	TUBA1C;TUBA3C;PRKAR1A
P26373	RPL13	Large ribosomal subunit protein eL13	0.293292	1.2172	0.283567	Conserved		Reactome pathways 2024	Disease	25/2131	1.7103155292301362E-5	0.000230472027053634	CEBPB;SDC4;SDC2;CHD4;MECP2;H2BC21;GPC1;LMNA;H4C1;RPS27A;SUPT16H;XRCC6;SMAD4;JUN;XRCC5;RPA1;HMGA1;FN1;RPA2;SSRP1;HSPG2;RUNX1;COL1A1;RPA3;SDC1			BioPlanet 2019	Gluconeogenesis	3/31	1.2571742449178627E-4	0.0037445832866482	SLC25A1;SLC25A12;GAPDH
P83731	RPL24	Large ribosomal subunit protein eL24	0.439096	1.22021	0.287135	Conserved		Reactome pathways 2024	SUMO E3 Ligases SUMOylate Target Proteins	7/170	1.7883450980540616E-5	0.000237099946871038	TOP2A;TOP2B;L3MBTL2;SATB2;MBD1;RPA1;H4C1			GO Cellular component 2025	Golgi-associated Vesicle (GO:0005798)	3/48	4.656398525983588E-4	0.00415195535233536	TMED9;RAB14;GOPC
Q07020	RPL18	Large ribosomal subunit protein eL18	0.379661	1.23229	0.301347	Conserved		BioPlanet 2019	Chromosome maintenance	6/103	1.0263515640154669E-5	0.000252026328497131	RPA3;LMNA;RPA1;SMARCA5;RPA2;RSF1			GO Cellular component 2025	Endocytic Vesicle (GO:0030139)	5/201	4.272954306524655E-4	0.00415195535233536	EHD2;RAB14;CLTC;RAB7A;HSP90B1
P61353	RPL27	Large ribosomal subunit protein eL27	0.368388	1.23344	0.302683	Conserved		Reactome pathways 2024	HDR Through Homologous Recombination (HRR) or Single Strand Annealing (SSA)	6/116	2.025936228681895E-5	0.000264336441266113	H2BC21;RPA3;RPA1;RPA2;H4C1;RPS27A			Reactome pathways 2024	Intraflagellar Transport	3/53	6.236449195160713E-4	0.00434854104534603	TUBA1C;TUBB2A;TUBA3C
Q9P2E9	RRBP1	Ribosome-binding protein 1	0.391023	1.24812	0.31976	Conserved		GO Cellular component 2025	Chromosome (GO:0005694)	7/179	2.493734862088147E-5	0.000278467059599843	TOP2A;JUN;DNTTIP1;SMARCA5;HMGA2;MKI67;MACROH2A1			GO Cellular component 2025	Mitochondrial Membrane (GO:0031966)	8/595	5.367980644780666E-4	0.00441826099224254	SLC25A1;MRPL53;PHB1;ATP5F1A;MRPL51;AGK;SLC25A5;SLC25A12
P62906	RPL10A	Large ribosomal subunit protein uL1	0.345108	1.24994	0.321854	Conserved		Reactome pathways 2024	DNA Replication Pre-Initiation	6/118	2.2325982315975412E-5	0.000282879126957185	H2BC21;RPA3;RPA1;RPA2;H4C1;RPS27A			WikiPathways 2024 Human	Glycolysis And Gluconeogenesis WP534	3/45	3.8459822537439075E-4	0.0046556627282163	LDHA;PKM;GAPDH
Q96CW1	AP2M1	AP-2 complex subunit mu	0.133074	1.25307	0.325471	Conserved		Reactome pathways 2024	SUMOylation	7/176	2.2368787411456242E-5	0.000282879126957185	TOP2A;TOP2B;L3MBTL2;SATB2;MBD1;RPA1;H4C1			WikiPathways 2024 Human	TROP2 Regulatory Signaling WP5300	3/45	3.8459822537439075E-4	0.0046556627282163	ITGB1;RACK1;ITGA5
P18124	RPL7	Large ribosomal subunit protein uL30	0.293086	1.25651	0.32942	Conserved		WikiPathways 2024 Human	Overlap Between Signal Transduction Pathways LMNA Laminopathies WP4879	5/55	6.599023000624614E-6	0.000288157337693941	CEBPB;LMNA;HMGA2;EMD;TMPO			BioPlanet 2019	BDNF signaling pathway	6/261	1.6997884666991275E-4	0.00472541193742357	NQO1;MAP2K1;TMED9;TUBB;SERPINH1;S100A10
Q9NXH8	TOR4A	Torsin-4A	0.140168	1.28108	0.357357	Conserved		GO Biological Process 2025	Negative Regulation of Transcription by RNA Polymerase I (GO:0016479)	3/9	8.815529422483452E-6	0.000309383104017633	SMARCA5;MACROH2A2;MACROH2A1			GO Biological Process 2025	ATP Metabolic Process (GO:0046034)	4/62	4.347964834442239E-5	0.0048552273984605	ATP5F1A;LDHA;PKM;GAPDH
P36578	RPL4	Large ribosomal subunit protein uL4	0.289536	1.28901	0.366266	Conserved		WikiPathways 2024 Human	Ethanol Metabolism Production Of ROS By CYP2E1 WP4269	3/9	8.815529422483452E-6	0.000329952672670095	MAFG;MAFF;MAFK			WikiPathways 2024 Human	HDAC6 Interactions In The Central Nervous System WP5426	4/112	4.303934149953295E-4	0.00494952427244628	TUBA1C;GARS1;TUBA3C;TUBB
P62917	RPL8	Large ribosomal subunit protein uL2	0.293635	1.29439	0.372271	Conserved		GO Cellular component 2025	ISWI-type Complex (GO:0031010)	3/14	3.75406132297874E-5	0.000359317298056536	SMARCA5;RSF1;BAZ1B			GO Biological Process 2025	Protein Stabilization (GO:0050821)	6/212	5.4279184337042057E-5	0.00519529335797402	PHB1;CRTAP;HSP90AB1;USP9X;PFN1;GAPDH
Q02878	RPL6	Large ribosomal subunit protein eL6	0.252146	1.29881	0.377185	Conserved		Reactome pathways 2024	Viral Infection Pathways	16/1029	2.9309705195740934E-5	0.000363142059994095	SUPT16H;XRCC6;SMAD4;SDC4;XRCC5;SDC2;HMGA1;CHD4;SSRP1;HSPG2;RUNX1;H2BC21;GPC1;SDC1;H4C1;RPS27A			BioPlanet 2019	L1CAM interactions	4/94	2.2044880912925921E-4	0.00540747961217065	ITGB1;MAP2K1;CLTC;ITGA5
P62753	RPS6	Small ribosomal subunit protein eS6	0.146537	1.30343	0.382311	Conserved		Reactome pathways 2024	2-LTR Circle Formation	3/13	2.9599170340151376E-5	0.000363142059994095	XRCC6;XRCC5;HMGA1			BioPlanet 2019	Disease	9/674	2.4722880152060775E-4	0.00572746723522741	RPS14;MAP2K1;YWHAB;PRKAR1A;CLTC;CANX;SLC25A5;IPO5;HSP90B1
P19338	NCL	Nucleolin	0.275633	1.30516	0.384222	Conserved		Reactome pathways 2024	Positive Epigenetic Regulation of rRNA Expression	5/75	3.0354172965388758E-5	0.000366928384963964	H2BC21;SMARCA5;CHD4;H4C1;BAZ1B			Reactome pathways 2024	Signaling by Hedgehog	4/136	8.930672320039807E-4	0.00581700548413403	TUBA1C;TUBB2A;TUBA3C;PRKAR1A
O00411	POLRMT	DNA-directed RNA polymerase, mitochondrial	0.515172	1.30619	0.385362	Conserved		BioPlanet 2019	Retinoblastoma protein regulation	5/66	1.6261614033840974E-5	0.000378296494892511	ATF2;CEBPB;JUN;UBTF;ATF7			Reactome pathways 2024	SARS-CoV Infections	7/498	9.43897593684772E-4	0.0060661152020808	ITGB1;RPS14;HSP90AB1;YWHAB;DAD1;TUBB;CANX
P41252	IARS1	Isoleucine--tRNA ligase, cytoplasmic	0.233934	1.30676	0.385991	Conserved		Reactome pathways 2024	Fanconi Anemia Pathway	4/38	3.246311761891371E-5	0.000386734531634015	RPA3;RPA1;RPA2;RPS27A			GO Biological Process 2025	ADP Catabolic Process (GO:0046032)	3/28	9.224338396315419E-5	0.00618030672553133	LDHA;PKM;GAPDH
P08240	SRPRA	Signal recognition particle receptor subunit alpha	0.217703	1.31651	0.396713	Conserved		Reactome pathways 2024	G2 M DNA Damage Checkpoint	5/77	3.448642319326881E-5	0.00040496914092667	H2BC21;RPA3;RPA1;RPA2;H4C1			GO Biological Process 2025	Glycolytic Process (GO:0006096)	3/28	9.224338396315419E-5	0.00618030672553133	LDHA;PKM;GAPDH
O94964	MTCL2	Microtubule cross-linking factor 2	0.12302	1.32165	0.402341	Conserved		BioPlanet 2019	Global genomic nucleotide excision repair (GG-NER)	4/33	1.832979593875395E-5	0.000405088490246462	DDB1;RPA3;RPA1;RPA2			GO Biological Process 2025	Translation (GO:0006412)	6/232	8.933887528440003E-5	0.00618030672553133	RPS14;MRPL53;GARS1;MRPL51;EEF1D;RACK1
P62424	RPL7A	Large ribosomal subunit protein eL8	0.255816	1.32363	0.404502	Conserved		Reactome pathways 2024	Cell Cycle, Mitotic	11/516	3.696939051136829E-5	0.000411445120998469	TOP2A;H2BC21;RPA3;LMNA;RPA1;RPA2;H4C1;RPS27A;EMD;TMPO;CENPC			Reactome pathways 2024	Kinesins	3/62	9.86757056094704E-4	0.00625811711891641	TUBA1C;TUBB2A;TUBA3C
P61313	RPL15	Large ribosomal subunit protein eL15	0.137516	1.32438	0.405319	Conserved		Reactome pathways 2024	Mismatch Repair (MMR) Directed by MSH2 MSH3 (MutSbeta)	3/14	3.75406132297874E-5	0.000411445120998469	RPA3;RPA1;RPA2			Reactome pathways 2024	Bacterial Infection Pathways	4/143	0.0010762233588279219	0.00673687868772803	MAP2K1;HSP90AB1;PDCD6IP;RAB7A
Q7Z2W4	ZC3HAV1	Zinc finger CCCH-type antiviral protein 1	0.4429	1.32649	0.407615	Conserved		Reactome pathways 2024	Mismatch Repair (MMR) Directed by MSH2 MSH6 (MutSalpha)	3/14	3.75406132297874E-5	0.000411445120998469	RPA3;RPA1;RPA2			BioPlanet 2019	MHC class II antigen presentation	4/103	3.1292681285986654E-4	0.00686792005066128	CLTC;CANX;CTSB;RAB7A
P62888	RPL30	Large ribosomal subunit protein eL30	0.198659	1.33142	0.412964	Conserved		Reactome pathways 2024	Removal of the Flap Intermediate	3/14	3.75406132297874E-5	0.000411445120998469	RPA3;RPA1;RPA2			Reactome pathways 2024	Signaling by BRAF and RAF1 Fusions	3/65	0.0011320262231592714	0.00699534153285601	MAP2K1;YWHAB;AGK
Q02543	RPL18A	Large ribosomal subunit protein eL20	0.303654	1.33667	0.418639	Conserved		Reactome pathways 2024	Translesion Synthesis by Y Family DNA Polymerases Bypasses Lesions on DNA Template	4/39	3.604060013786898E-5	0.000411445120998469	RPA3;RPA1;RPA2;RPS27A			BioPlanet 2019	Developmental biology	7/420	3.4415175994611174E-4	0.00717556419487643	ITGB1;MAP2K1;HSP90AB1;YWHAB;CLTC;ITGA5;PFN1
O75616	ERAL1	GTPase Era, mitochondrial	0.543158	1.34108	0.42339	Conserved		Reactome pathways 2024	ESR-mediated Signaling	7/192	3.904601877814875E-5	0.000422313518889977	ATF2;JUN;H2BC21;H4C1;USF2;USF1;RUNX1			BioPlanet 2019	Signaling by EGFR in cancer	4/111	4.159977054087683E-4	0.00809919066282173	MAP2K1;YWHAB;PRKAR1A;CLTC
O14579	COPE	Coatomer subunit epsilon	0.148922	1.3418	0.424168	Conserved		GO Molecular Function 2025	DNA Binding, Bending (GO:0008301)	3/17	6.94016149133282E-5	0.000449069272968594	TOP2A;HMGA1;HMGA2			BioPlanet 2019	Endocytosis	5/201	4.272954306524655E-4	0.00809919066282173	EHD2;PDCD6IP;CLTC;RAB7A;RAB11B
P39023	RPL3	Large ribosomal subunit protein uL3	0.309464	1.34282	0.425267	Conserved		Reactome pathways 2024	RNA Polymerase III Abortive And Retractive Initiation	4/41	4.404966476061935E-5	0.000452617350727441	NFIX;NFIA;NFIB;NFIC			Reactome pathways 2024	Adaptive Immune System	9/854	0.0013510405787150975	0.00824305770810983	ITGB1;TUBA1C;TUBB2A;TUBA3C;YWHAB;CLTC;CANX;CTSB;RAB7A
P61247	RPS3A	Small ribosomal subunit protein eS1	0.281702	1.35233	0.435452	Conserved		Reactome pathways 2024	RNA Polymerase III Transcription	4/41	4.404966476061935E-5	0.000452617350727441	NFIX;NFIA;NFIB;NFIC			GO Biological Process 2025	Pyridine Nucleotide Catabolic Process (GO:0019364)	3/32	1.384115902226272E-4	0.00843052413174183	LDHA;PKM;GAPDH
P05388	RPLP0	Large ribosomal subunit protein uL10	0.296402	1.37642	0.460922	Conserved		Reactome pathways 2024	Senescence-Associated Secretory Phenotype (SASP)	5/81	4.405035043576075E-5	0.000452617350727441	CEBPB;JUN;H2BC21;H4C1;RPS27A			BioPlanet 2019	Arf6 integrin-mediated signaling pathway	3/49	4.948973554784981E-4	0.00897270422758842	ITGB1;CLTC;ITGA5
O94851	MICAL2	[F-actin]-monooxygenase MICAL2	0.215725	1.38181	0.466562	Conserved		Reactome pathways 2024	Respiratory Syncytial Virus Infection Pathway	6/133	4.385180802574463E-5	0.000452617350727441	SDC4;SDC2;GPC1;SDC1;RPS27A;HSPG2			Reactome pathways 2024	Autophagy	4/158	0.001554852044714961	0.00936798356940764	TUBA1C;HSP90AB1;TUBB2A;TUBA3C
P82650	MRPS22	Small ribosomal subunit protein mS22	0.211049	1.38184	0.466592	Conserved		Reactome pathways 2024	Depolymerization of the Nuclear Lamina	3/15	4.676253544823681E-5	0.000457604811172031	LMNA;EMD;TMPO			Reactome pathways 2024	Transmission Across Chemical Synapses	5/269	0.0015779654040099015	0.00938986820657743	NSF;TUBA1C;TUBB2A;TUBA3C;PRKAR1A
Q01804	OTUD4	OTU domain-containing protein 4	0.408383	1.39652	0.481838	Conserved		Reactome pathways 2024	Integration of Provirus	3/15	4.676253544823681E-5	0.000457604811172031	XRCC6;XRCC5;HMGA1			GO Cellular component 2025	Collagen-Containing Extracellular Matrix (GO:0062023)	6/383	0.0012843539284153704	0.00981613359574604	LGALS3BP;PKM;SERPINH1;CTSB;HSP90B1;S100A10
P62241	RPS8	Small ribosomal subunit protein eS8	0.185989	1.40358	0.48911	Conserved		Reactome pathways 2024	Mismatch Repair	3/15	4.676253544823681E-5	0.000457604811172031	RPA3;RPA1;RPA2			Reactome pathways 2024	Nuclear Envelope (NE) Reassembly	3/75	0.001711313314317076	0.00993798816266061	TUBA1C;TUBB2A;TUBA3C
P46781	RPS9	Small ribosomal subunit protein uS4	0.216733	1.41722	0.503063	Conserved		Reactome pathways 2024	Processive Synthesis on the Lagging Strand	3/15	4.676253544823681E-5	0.000457604811172031	RPA3;RPA1;RPA2			BioPlanet 2019	Protein folding	3/53	6.236449195160713E-4	0.010128783363681	TUBA1C;TUBB2A;TUBA3C
P62937	PPIA	Peptidyl-prolyl cis-trans isomerase A	0.0602182	1.42337	0.509313	Conserved		BioPlanet 2019	HIV life cycle	6/118	2.2325982315975412E-5	0.00046990877065053	SUPT16H;XRCC6;XRCC5;HMGA1;SSRP1;RPS27A			KEGG 2021 Human	Pathways of neurodegeneration	7/475	7.157895608374118E-4	0.0104765562995293	TUBA1C;MAP2K1;ATP5F1A;TUBB2A;TUBA3C;TUBB;SLC25A5
Q9BZE1	MRPL37	Large ribosomal subunit protein mL37	0.417068	1.42343	0.509373	Conserved		KEGG 2021 Human	Nucleotide excision repair	5/47	2.999300891784136E-6	0.00048588674446903	CUL4A;DDB1;RPA3;RPA1;RPA2			GO Biological Process 2025	Positive Regulation of Exocytosis (GO:0045921)	3/38	2.3226267277214166E-4	0.0113398185408857	PDCD6IP;S100A10;RAB7A
P27635	RPL10	Large ribosomal subunit protein uL16	0.126732	1.42799	0.513981	Conserved		GO Cellular component 2025	Lysosomal Lumen (GO:0043202)	5/86	5.875510884759226E-5	0.000492074036598585	SDC4;SDC2;GPC1;SDC1;HSPG2			GO Biological Process 2025	Carbohydrate Catabolic Process (GO:0016052)	3/40	2.708016367972711E-4	0.0113398185408857	LDHA;PKM;GAPDH
P67809	YBX1	Y-box-binding protein 1	0.357127	1.43885	0.524917	Conserved		GO Biological Process 2025	Chondrocyte Differentiation (GO:0002062)	4/32	1.6167298777667015E-5	0.000499367064289199	NFIB;CREB3L2;HMGA2;RUNX1			GO Biological Process 2025	Positive Regulation of Cellular Component Biogenesis (GO:0044089)	4/93	2.1156466838784021E-4	0.0113398185408857	PDCD6IP;RACK1;PFN1;RAB7A
Q96A35	MRPL24	Large ribosomal subunit protein uL24m	0.33988	1.44248	0.528556	Conserved		GO Biological Process 2025	Negative Regulation of Binding (GO:0051100)	5/66	1.6261614033840974E-5	0.000499367064289199	JUN;TFAP4;NFIB;HMGA2;RSF1			GO Biological Process 2025	Cytosolic Transport (GO:0016482)	4/99	2.68948588922343E-4	0.0113398185408857	RAB14;CLTC;RAB6A;RAB7A
P18077	RPL35A	Large ribosomal subunit protein eL33	0.186316	1.44974	0.535793	Conserved		GO Biological Process 2025	Negative Regulation of Gene Expression, Epigenetic (GO:0045814)	6/110	1.4965645751170311E-5	0.000499367064289199	MECP2;LMNA;SMARCA5;HMGA2;MACROH2A2;MACROH2A1			Reactome pathways 2024	Influenza Infection	4/169	0.001988472217510774	0.0114100429623832	RPS14;CLTC;CANX;IPO5
P49207	RPL34	Large ribosomal subunit protein eL34	0.173615	1.45353	0.539559	Conserved		Reactome pathways 2024	G2 M Checkpoints	6/137	5.175978940764202E-5	0.000500547610506844	H2BC21;RPA3;RPA1;RPA2;H4C1;RPS27A			KEGG 2021 Human	PI3K-Akt signaling pathway	6/354	8.565777617355185E-4	0.0114924183032848	ITGB1;MAP2K1;HSP90AB1;YWHAB;ITGA5;HSP90B1
Q12904	AIMP1	Aminoacyl tRNA synthase complex-interacting multifunctional protein 1	0.0860593	1.47278	0.55854	Conserved		WikiPathways 2024 Human	ATR Signaling WP3875	3/11	1.719590425575834E-5	0.000508019580404295	RPA3;RPA1;RPA2			Reactome pathways 2024	PKR-mediated Signaling	3/80	0.002059089120258739	0.0116762465407613	TUBA1C;TUBB2A;TUBA3C
P63151	PPP2R2A	Serine/threonine-protein phosphatase 2A 55 kDa regulatory subunit B alpha isoform	0.180739	1.47755	0.563208	Conserved		WikiPathways 2024 Human	Senescence Associated Secretory Phenotype SASP WP3391	6/113	1.745105428869716E-5	0.000508019580404295	CEBPB;JUN;H2BC21;H3C1;H4C1;RPS27A			KEGG 2021 Human	Apoptosis	4/142	0.0010485730971443532	0.01205859061716	TUBA1C;MAP2K1;TUBA3C;CTSB
P14868	DARS1	Aspartate--tRNA ligase, cytoplasmic	0.22506	1.48089	0.566461	Conserved		KEGG 2021 Human	Proteoglycans in cancer	8/205	6.511359311110449E-6	0.000527420104199946	COL1A1;TFAP4;SDC4;SDC2;GPC1;FN1;SDC1;HSPG2			KEGG 2021 Human	Amyotrophic lateral sclerosis	6/364	9.892157004021294E-4	0.01205859061716	TUBA1C;ATP5F1A;TUBB2A;TUBA3C;TUBB;PFN1
Q9H6S0	YTHDC2	3'-5' RNA helicase YTHDC2	0.312511	1.48345	0.568961	Conserved		BioPlanet 2019	Transcription	7/181	2.6781171615987E-5	0.000538058084284829	SUPT16H;NFIX;NFIA;NFIB;NFIC;UBTF;SSRP1			Reactome pathways 2024	Oncogenic MAPK Signaling	3/82	0.0022095967860297277	0.0123840191961201	MAP2K1;YWHAB;AGK
P62263	RPS14	Small ribosomal subunit protein uS11	0.00465322	1.52152	0.60551	GOI		GO Cellular component 2025	Nuclear Chromosome (GO:0000228)	5/90	7.303451157821545E-5	0.000543701363971159	TOP2A;JUN;HMGA2;MACROH2A2;MACROH2A1			KEGG 2021 Human	Glycolysis / Gluconeogenesis	3/67	0.0012359816413555224	0.0132662029505492	LDHA;PKM;GAPDH
P31946	YWHAB	14-3-3 protein beta/alpha	0.0029704	1.55384	0.635838	GOI		Reactome pathways 2024	Transcriptional Regulation by RUNX3	5/86	5.875510884759226E-5	0.000561589528752567	SMAD4;RPS27A;TEAD1;TEAD3;RUNX1			BioPlanet 2019	NGF signaling via TRKA from the plasma membrane	4/136	8.930672320039807E-4	0.0133003227052021	MAP2K1;YWHAB;PRKAR1A;CLTC
Q00610	CLTC	Clathrin heavy chain 1	0.00565785	1.70853	0.772753	GOI		BioPlanet 2019	HIV life cycle early phase	3/13	2.9599170340151376E-5	0.000568818838710735	XRCC6;XRCC5;HMGA1			BioPlanet 2019	Carbohydrate metabolism	5/235	8.664862139503692E-4	0.0133003227052021	SLC25A1;PYGB;G6PD;SLC25A12;GAPDH
P61803	DAD1	Dolichyl-diphosphooligosaccharide--protein glycosyltransferase subunit DAD1	0.00791048	1.74705	0.804924	GOI		BioPlanet 2019	p38 alpha/beta MAPK downstream pathway	4/38	3.246311761891371E-5	0.000597862416148327	ATF2;CEBPB;JUN;USF1			BioPlanet 2019	Shigellosis	3/62	9.86757056094704E-4	0.0134329013591847	ITGB1;ITGA5;PFN1
O00410	IPO5	Importin-5	0.00547463	1.75207	0.809062	GOI		WikiPathways 2024 Human	Influence Of Laminopathies On Wnt Signaling WP4844	4/35	2.3282551948480395E-5	0.000610002861050186	CEBPB;LMNA;HMGA2;EMD			BioPlanet 2019	Signaling events mediated by focal adhesion kinase	3/62	9.86757056094704E-4	0.0134329013591847	ITGB1;MAP2K1;ITGA5
P25705	ATP5F1A	ATP synthase subunit alpha, mitochondrial	0.0069219	1.78943	0.839502	GOI		Reactome pathways 2024	DNA Replication	6/143	6.572317591225948E-5	0.000620970696550313	H2BC21;RPA3;RPA1;RPA2;H4C1;RPS27A			Reactome pathways 2024	Organelle Biogenesis and Maintenance	5/297	0.0024293937144583603	0.0134593996594129	TUBA1C;ATP5F1A;TUBB2A;TUBA3C;TUBB
Q4U2R6	MRPL51	Large ribosomal subunit protein mL51	0.000610676	1.82089	0.864642	GOI		Reactome pathways 2024	Removal of the Flap Intermediate From the C-strand	3/17	6.94016149133282E-5	0.000648274175667679	RPA3;RPA1;RPA2			BioPlanet 2019	Influenza infection	4/142	0.0010485730971443532	0.0136642181721623	RPS14;CLTC;CANX;IPO5
Q15907	RAB11B	Ras-related protein Rab-11B	0.00442898	1.86733	0.900979	GOI		GO Biological Process 2025	Reg of Single Stranded Viral RNA Replication via Double Stranded DNA Intermediate (GO:0045091)	3/12	2.2848089570958962E-5	0.00067356168055187	TOP2A;TOP2B;HMGA2			Reactome pathways 2024	TP53 Regulates Metabolic Genes	3/86	0.002530717246699197	0.0137405614778171	G6PD;YWHAB;MT-CO2
P60903	S100A10	Protein S100-A10	0.00432197	1.86939	0.902564	GOI		BioPlanet 2019	ATR activation in response to replication stress	3/15	4.676253544823681E-5	0.000738180023861452	RPA3;RPA1;RPA2			Reactome pathways 2024	Extracellular Matrix Organization	5/300	0.002537157617273291	0.0137405614778171	ITGB1;CRTAP;SERPINH1;ITGA5;CTSB
P51149	RAB7A	Ras-related protein Rab-7a	0.00925502	1.89103	0.91917	GOI		BioPlanet 2019	Lagging strand processive biosynthesis	3/15	4.676253544823681E-5	0.000738180023861452	RPA3;RPA1;RPA2			Reactome pathways 2024	Translation	5/302	0.002610907447157122	0.0139828598836636	RPS14;MRPL53;GARS1;MRPL51;EEF1D
O43175	PHGDH	D-3-phosphoglycerate dehydrogenase	0.00262149	1.93307	0.950897	GOI		BioPlanet 2019	Mechanisms of transcriptional repression by DNA methylation	3/15	4.676253544823681E-5	0.000738180023861452	MECP2;MBD1;CHD4			GO Cellular component 2025	Membrane Raft (GO:0045121)	4/171	0.002075432980087748	0.0141851014696806	ITGB1;PRKAR1A;SERPINH1;S100A10
Q9NZN4	EHD2	EH domain-containing protein 2	0.00601948	1.93398	0.951573	GOI		BioPlanet 2019	SMAD2/3 nuclear pathway	5/82	4.673381935502595E-5	0.000738180023861452	ATF2;CEBPB;JUN;SMAD4;RUNX1			GO Cellular component 2025	Intracellular Organelle Lumen (GO:0070013)	9/912	0.002121136668363456	0.0141851014696806	GARS1;ATP5F1A;CRTAP;HSP90AB1;PKM;CANX;SERPINH1;CTSB;HSP90B1
P07437	TUBB	Tubulin beta chain	0.00507582	1.93847	0.954916	GOI		Reactome pathways 2024	Telomere Maintenance	5/92	8.110721149131407E-5	0.000749102560065844	H2BC21;RPA3;RPA1;RPA2;H4C1			Reactome pathways 2024	Selective Autophagy	3/89	0.002789537428593842	0.0146481430570615	TUBA1C;TUBB2A;TUBA3C
P35232	PHB1	Prohibitin 1	0.00444604	1.95115	0.964324	GOI		GO Biological Process 2025	Heterochromatin Formation (GO:0031507)	5/73	2.661685493222997E-5	0.000754485464809749	LMNA;SMARCA5;HMGA2;MACROH2A2;MACROH2A1			Reactome pathways 2024	Collagen Formation	3/90	0.002879299091609872	0.0147631442944996	CRTAP;SERPINH1;CTSB
P11216	PYGB	Glycogen phosphorylase, brain form	0.00900808	1.9571	0.968721	GOI		GO Cellular component 2025	Golgi Lumen (GO:0005796)	5/99	1.1488573693393585E-4	0.00076973443745737	SDC4;SDC2;GPC1;SDC1;HSPG2			Reactome pathways 2024	RHO GTPase Cycle	6/450	0.002887706415081813	0.0147631442944996	ITGB1;HSP90AB1;USP9X;CLTC;GOPC;RAB7A
Q93008	USP9X	Ubiquitin carboxyl-terminal hydrolase 9X	0.00242223	1.97153	0.979313	GOI		Reactome pathways 2024	Signaling by ALK Fusions and Activated Point Mutants	5/93	8.539252205245007E-5	0.000771347836561691	MECP2;CEBPB;JUN;FN1;RPS27A			Reactome pathways 2024	Cytokine Signaling in Immune System	8/776	0.0029097483567997293	0.0147631442944996	ITGB1;TUBA1C;MAP2K1;TUBB2A;TUBA3C;CANX;PTPN14;HSP90B1
P08648	ITGA5	Integrin alpha-5	0.00197369	1.98735	0.990847	GOI		Reactome pathways 2024	Signaling by ALK in Cancer	5/93	8.539252205245007E-5	0.000771347836561691	MECP2;CEBPB;JUN;FN1;RPS27A			Reactome pathways 2024	Innate Immune System	10/1149	0.002983226203144608	0.0148238662877907	PYGB;MAP2K1;HSP90AB1;PKM;RAB14;TUBB;RAB6A;CTSB;RAB7A;HSP90B1
P05556	ITGB1	Integrin beta-1	0.00332063	1.9882	0.991465	GOI		GO Biological Process 2025	Negative Regulation by Host of Viral Transcription (GO:0043922)	3/13	2.9599170340151376E-5	0.000807947723729317	JUN;TFAP4;HMGA2			Reactome pathways 2024	Chaperonin-mediated Protein Folding	3/91	0.002970824155519954	0.0148238662877907	TUBA1C;TUBB2A;TUBA3C
Q9BQE3	TUBA1C	Tubulin alpha-1C chain	0.00171787	2.01726	1.0124	GOI		BioPlanet 2019	Beta-3 integrin cell surface interactions	4/43	5.328731260591136E-5	0.000812172143855614	COL1A1;SDC4;FN1;SDC1			Reactome pathways 2024	SARS-CoV-2 Infection	5/313	0.003044703794765794	0.0149749717252766	RPS14;HSP90AB1;YWHAB;DAD1;CANX
P10644	PRKAR1A	cAMP-dependent protein kinase type I-alpha regulatory subunit	0.00866369	2.02106	1.01511	GOI		BioPlanet 2019	Gap-filling DNA repair biosynthesis and ligation in global genomic nucleotide excision repair	3/16	5.735371733283438E-5	0.000845011435370426	RPA3;RPA1;RPA2			Reactome pathways 2024	Cellular Responses to Mechanical Stimuli	3/93	0.003159209637296307	0.0152273904517682	ITGB1;PRKAR1A;ITGA5
P29692	EEF1D	Elongation factor 1-delta	0.00324813	2.02787	1.01997	GOI		Reactome pathways 2024	Initiation of Nuclear Envelope (NE) Reformation	3/19	9.821083440888515E-5	0.000868057052517242	LMNA;EMD;TMPO			Reactome pathways 2024	Response of Endothelial Cells to Shear Stress	3/93	0.003159209637296307	0.0152273904517682	ITGB1;PRKAR1A;ITGA5
P20340	RAB6A	Ras-related protein Rab-6A	0.0065217	2.03067	1.02196	GOI		Reactome pathways 2024	Processive Synthesis on the C-strand of the Telomere	3/19	9.821083440888515E-5	0.000868057052517242	RPA3;RPA1;RPA2			BioPlanet 2019	Bacterial invasion of epithelial cells	3/71	0.0014615086303559485	0.016471597266444	ITGB1;CLTC;ITGA5
P63244	RACK1	Small ribosomal subunit protein RACK1	0.00275554	2.04941	1.03521	GOI		BioPlanet 2019	Cell cycle	10/453	6.382276871489641E-5	0.000882124383011079	TOP2A;SMAD4;RPA3;LMNA;RPA1;SMARCA5;RPA2;RSF1;RPS27A;CENPC			WikiPathways 2024 Human	Sudden Infant Death Syndrome SIDS Susceptibility Pathways WP706	4/157	0.0015190400131894295	0.0166371049063604	YWHAB;PRKAR1A;GAPDH;HSP90B1
Q9H0U4	RAB1B	Ras-related protein Rab-1B	0.00848776	2.07397	1.05239	GOI		BioPlanet 2019	RNA polymerase III transcription	4/45	6.386420872478404E-5	0.000882124383011079	NFIX;NFIA;NFIB;NFIC			Reactome pathways 2024	Protein Folding	3/97	0.003557629526253744	0.016648324579168	TUBA1C;TUBB2A;TUBA3C
Q13885	TUBB2A	Tubulin beta-2A chain	0.00856801	2.07813	1.05529	GOI		Reactome pathways 2024	Nonhomologous End-Joining (NHEJ)	4/51	1.047836521098636E-4	0.000916299596109658	XRCC6;XRCC5;H2BC21;H4C1			Reactome pathways 2024	Mitochondrial Protein Degradation	3/97	0.003557629526253744	0.016648324579168	ATP5F1A;MT-CO2;SLC25A5
Q9NR12	PDLIM7	PDZ and LIM domain protein 7	0.00589292	2.1019	1.0717	GOI		GO Cellular component 2025	Intracellular Membraneless Organelle (GO:0043232)	17/1310	1.5163213225059135E-4	0.000923577532799056	TOP2A;TOP2B;XRCC6;XRCC5;DNTTIP1;SMARCA5;XRCC1;PRDM1;MKI67;BAZ1B;MACROH2A1;DDB1;ZEB2;UBTF;RPS27A;BRWD1;EMD			GO Molecular Function 2025	Calcium Ion Binding (GO:0005509)	6/324	5.395512884431525E-4	0.0168340001994263	ITGB1;CANX;ITGA5;SLC25A12;HSP90B1;S100A10
P61204;P84077	ARF3;ARF1	ADP-ribosylation factor 3;ADP-ribosylation factor 1	0.000974623	2.12371	1.08659	GOI		GO Biological Process 2025	Base-Excision Repair (GO:0006284)	4/39	3.604060013786898E-5	0.000948640082200337	RPA3;HMGA1;HMGA2;XRCC1			Reactome pathways 2024	Cilium Assembly	4/200	0.0036480462723588783	0.0169072913776632	TUBA1C;TUBB2A;TUBA3C;TUBB
Q9NVU7	SDAD1	Protein SDA1 homolog	0.000268011	2.13655	1.09529	GOI		GO Biological Process 2025	Chromatin Remodeling (GO:0006338)	8/262	3.822932920269267E-5	0.000971552262840844	NFAT5;SATB2;SMARCA5;RSF1;CHD4;CHD1L;BAZ1B;MACROH2A1			Reactome pathways 2024	Developmental Biology	11/1385	0.003695713780296923	0.0169650861152677	ITGB1;RPS14;TUBA1C;MAP2K1;HSP90AB1;TUBB2A;TUBA3C;CLTC;ITGA5;PFN1;PDLIM7
P41250	GARS1	Glycine--tRNA ligase	0.00733582	2.148	1.10299	GOI		Reactome pathways 2024	Lagging Strand Synthesis	3/20	1.1514055840279769E-4	0.000975727206258759	RPA3;RPA1;RPA2			Reactome pathways 2024	Mitotic Prometaphase	4/203	0.0038466184667230417	0.0174912273675519	TUBA1C;TUBB2A;TUBA3C;TUBB
P61106	RAB14	Ras-related protein Rab-14	0.00806859	2.16192	1.11231	GOI		Reactome pathways 2024	Visual Phototransduction	5/99	1.1488573693393585E-4	0.000975727206258759	SDC4;SDC2;GPC1;SDC1;HSPG2			GO Cellular component 2025	Microtubule (GO:0005874)	4/194	0.003272064329925845	0.0175055441651032	TUBA1C;TUBB2A;TUBA3C;TUBB
Q14498	RBM39	RNA-binding protein 39	0.00207647	2.16613	1.11512	GOI		Reactome pathways 2024	HIV Life Cycle	6/158	1.1403844538396415E-4	0.000975727206258759	SUPT16H;XRCC6;XRCC5;HMGA1;SSRP1;RPS27A			GO Cellular component 2025	Secretory Granule Lumen (GO:0034774)	5/316	0.0031715506826580455	0.0175055441651032	LGALS3BP;PYGB;HSP90AB1;PKM;TUBB
P15559	NQO1	NAD(P)H dehydrogenase [quinone] 1	0.00120743	2.18316	1.12642	GOI		Reactome pathways 2024	PCNA-Dependent Long Patch Base Excision Repair	3/21	1.3386382669438416E-4	0.00112281699533452	RPA3;RPA1;RPA2			Reactome pathways 2024	HCMV Early Events	4/205	0.003983003169185832	0.017910983172688	ITGB1;TUBA1C;TUBB2A;TUBA3C
P50454	SERPINH1	Serpin H1	0.00207258	2.18407	1.12702	GOI		BioPlanet 2019	RNA polymerase I, RNA polymerase III, and mitochondrial transcription	5/95	9.44842313833089E-5	0.00126551606883098	NFIX;NFIA;NFIB;NFIC;UBTF			KEGG 2021 Human	Bacterial invasion of epithelial cells	3/77	0.0018456053338198183	0.0181375693390823	ITGB1;CLTC;ITGA5
P46459	NSF	Vesicle-fusing ATPase	0.00374362	2.19596	1.13485	GOI		Reactome pathways 2024	Infectious Disease	17/1311	1.530265657544925E-4	0.00126967483369964	SUPT16H;XRCC6;SMAD4;JUN;SDC4;XRCC5;SDC2;HMGA1;CHD4;SSRP1;HSPG2;RUNX1;H2BC21;GPC1;SDC1;H4C1;RPS27A			KEGG 2021 Human	Antigen processing and presentation	3/78	0.0019151470730708073	0.0181375693390823	HSP90AB1;CANX;CTSB
P53007	SLC25A1	Tricarboxylate transport protein, mitochondrial	0.00341972	2.2362	1.16105	GOI		Reactome pathways 2024	Early Phase of HIV Life Cycle	3/22	1.5446165860092987E-4	0.00126967483369964	XRCC6;XRCC5;HMGA1			BioPlanet 2019	Glycolysis and gluconeogenesis	3/75	0.001711313314317076	0.018297888514621	LDHA;PKM;GAPDH
P05141	SLC25A5	ADP/ATP translocase 2	0.00207572	2.25994	1.17628	GOI		Reactome pathways 2024	Transcriptional Regulation by RUNX2	5/106	1.5853800614875794E-4	0.0012902796143988	COL1A1;SMAD4;SATB2;RPS27A;RUNX1			GO Biological Process 2025	Pyruvate Metabolic Process (GO:0006090)	3/48	4.656398525983588E-4	0.0183516883082882	LDHA;PKM;GAPDH
P07858	CTSB	Cathepsin B	0.00237119	2.28666	1.19324	GOI		WikiPathways 2024 Human	Quercetin And Nf kB AP 1 Induced Apoptosis WP2435	3/16	5.735371733283438E-5	0.00135590871999028	JUN;MAFG;MAFK			KEGG 2021 Human	Protein processing in endoplasmic reticulum	4/171	0.002075432980087748	0.0185635949885626	HSP90AB1;DAD1;CANX;HSP90B1
P08238	HSP90AB1	Heat shock protein HSP 90-beta	0.00229019	2.30557	1.20513	GOI		WikiPathways 2024 Human	Retinoblastoma Gene In Cancer WP2446	5/87	6.210268946520382E-5	0.00135590871999028	TOP2A;RPA3;HLTF;RPA1;RPA2			Reactome pathways 2024	Cell Cycle	7/649	0.004203043960452761	0.0185859375131947	TUBA1C;HSP90AB1;TUBB2A;TUBA3C;YWHAB;TUBB;RAB1B
Q08380	LGALS3BP	Galectin-3-binding protein	0.00163722	2.33315	1.22228	GOI		Reactome pathways 2024	Transcriptional Regulation of Granulopoiesis	4/58	1.7339088760020887E-4	0.00139732656477815	CEBPB;H2BC21;H4C1;RUNX1			GO Cellular component 2025	Intracellular Membrane-Bounded Organelle (GO:0043231)	28/5597	0.0037584743290339307	0.0191503215812681	SLC25A1;PHB1;HSP90AB1;WDR26;YWHAB;CLTC;SETD7;IPO5;HSP90B1;TUBA1C;LDHA;TUBA3C;RACK1;PHGDH;MAP2K1;USP9X;AGK;TUBB;PTPN14;EHD2;TUBB2A;PKM;RAB14;EEF1D;SLC25A5;PFN1;GAPDH;RAB7A
P37802	TAGLN2	Transgelin-2	0.00643146	2.34164	1.22752	GOI		GO Biological Process 2025	Positive Regulation of Keratinocyte Differentiation (GO:0045618)	3/16	5.735371733283438E-5	0.00140898965580996	FOXC1;MACROH2A2;MACROH2A1			BioPlanet 2019	Protein processing in the endoplasmic reticulum	4/166	0.0018628158299498249	0.0194198550272269	HSP90AB1;DAD1;CANX;HSP90B1
Q53H12	AGK	Acylglycerol kinase, mitochondrial	0.00283296	2.34775	1.23128	GOI		Reactome pathways 2024	B-WICH Complex Positively Regulates rRNA Expression	4/59	1.8532091316472861E-4	0.00146474798674429	H2BC21;SMARCA5;H4C1;BAZ1B			GO Biological Process 2025	Nicotinamide Nucleotide Metabolic Process (GO:0046496)	3/51	5.568907744714018E-4	0.0196377273103073	LDHA;PKM;GAPDH
P00338	LDHA	L-lactate dehydrogenase A chain	0.00395067	2.46752	1.30306	GOI		Reactome pathways 2024	Meiotic Synapsis	4/59	1.8532091316472861E-4	0.00146474798674429	SUN2;H2BC21;LMNA;H4C1			GO Biological Process 2025	Negative Regulation of Protein Catabolic Process (GO:0042177)	3/53	6.236449195160713E-4	0.0201488416347292	NQO1;PHB1;HSP90AB1
P0DPH7;P0DPH8	TUBA3C;TUBA3D	Tubulin alpha-3C chain;Tubulin alpha-3D chain	0.00110385	2.47086	1.30501	GOI		BioPlanet 2019	Senescence and autophagy	5/99	1.1488573693393585E-4	0.00149351458014116	COL1A1;CEBPB;JUN;HMGA1;FN1			GO Biological Process 2025	Supramolecular Fiber Organization (GO:0097435)	6/339	6.838946735403328E-4	0.0208277014214555	CRTAP;HSP90AB1;USP9X;SERPINH1;TAGLN2;CNN3
Q15417	CNN3	Calponin-3	0.00234286	2.4958	1.3195	GOI		Reactome pathways 2024	DNA Damage Telomere Stress Induced Senescence	4/60	1.9783206393177684E-4	0.00153413166558415	H2BC21;HMGA1;HMGA2;H4C1			GO Biological Process 2025	Regulation of Protein Catabolic Process (GO:0042176)	4/129	7.330885252339608E-4	0.0212372903128272	NSF;NQO1;PHB1;RAB7A
P14625	HSP90B1	Endoplasmin	0.00208077	2.52377	1.33558	GOI		Reactome pathways 2024	Mitotic Prophase	5/111	1.9675578079722764E-4	0.00153413166558415	H2BC21;LMNA;H4C1;EMD;TMPO			GO Biological Process 2025	Organelle Assembly (GO:0070925)	6/346	7.6073875747441E-4	0.0212372903128272	EHD2;PDCD6IP;RAB14;USP9X;RAB1B;RAB7A
P14618	PKM	Pyruvate kinase PKM	0.00279113	2.52523	1.33642	GOI		Reactome pathways 2024	TP53 Regulates Transcription of DNA Repair Genes	4/62	2.2466425285662544E-4	0.00168784761716775	ATF2;SUPT16H;JUN;SSRP1			BioPlanet 2019	Antigen processing and presentation	3/81	0.002133515769035266	0.0216994164801879	HSP90AB1;CANX;CTSB
P00403	MT-CO2	Cytochrome c oxidase subunit 2	0.00170684	2.53076	1.33957	GOI		Reactome pathways 2024	Resolution of AP Sites via the Multiple-Nucleotide Patch Replacement Pathway	3/25	2.2829403505000178E-4	0.00169060988118109	RPA3;RPA1;RPA2			GO Biological Process 2025	Receptor-Mediated Endocytosis (GO:0006898)	4/136	8.930672320039807E-4	0.022161297979358	ITGB1;CLTC;CANX;PDLIM7
P27824	CANX	Calnexin	0.00342592	2.53642	1.34279	GOI		KEGG 2021 Human	Alcoholism	7/186	3.188726284296033E-5	0.00172191219351985	ATF2;H2BC21;CREB3L2;H3C1;H4C1;MACROH2A2;MACROH2A1			BioPlanet 2019	Myc active pathway	3/85	0.0024478928071568324	0.0237388674554511	LDHA;CAD;GAPDH
Q8WTS6	SETD7	Histone-lysine N-methyltransferase SETD7	0.00916288	2.55295	1.35216	GOI		WikiPathways 2024 Human	Hepatitis B Infection WP4666	6/151	8.885656828263336E-5	0.00179080160692691	DDB1;ATF2;SMAD4;JUN;CREB3L2;HSPG2			Reactome pathways 2024	Cell Cycle, Mitotic	6/516	0.0056161389003637815	0.0239555659289853	TUBA1C;HSP90AB1;TUBB2A;TUBA3C;TUBB;RAB1B
P04406	GAPDH	Glyceraldehyde-3-phosphate dehydrogenase	0.00138509	2.62596	1.39284	GOI		Reactome pathways 2024	Cell Cycle Checkpoints	7/261	2.6389401815156286E-4	0.00193679359750522	H2BC21;RPA3;RPA1;RPA2;H4C1;RPS27A;CENPC			Reactome pathways 2024	Signaling by NTRK1 (TRKA)	3/115	0.005723660698113372	0.024067368271476	MAP2K1;YWHAB;CLTC
P27708	CAD	Multifunctional protein CAD	0.00483556	2.65304	1.40764	GOI		GO Biological Process 2025	Nuclear Chromosome Segregation (GO:0098813)	3/18	8.299237239090204E-5	0.00197307672426112	TOP2A;TOP2B;KIF22			Reactome pathways 2024	EML4 and NUDC in Mitotic Spindle Formation	3/116	0.005862566780846448	0.024359975761793	TUBA1C;TUBB2A;TUBA3C
Q02750	MAP2K1	Dual specificity mitogen-activated protein kinase kinase 1	0.00315689	2.84214	1.50698	GOI		WikiPathways 2024 Human	BMP Signaling In Eyelid Development WP3927	3/20	1.1514055840279769E-4	0.00201112175343553	SMAD4;FOXC1;JUN			Reactome pathways 2024	Signal Transduction	16/2613	0.005998595067922447	0.0245378115324719	ITGB1;MAP2K1;HSP90AB1;YWHAB;USP9X;CLTC;TUBA1C;TUBB2A;TUBA3C;PRKAR1A;RACK1;GOPC;ITGA5;PFN1;RAB6A;RAB7A
P11413	G6PD	Glucose-6-phosphate 1-dehydrogenase	0.00345908	2.90722	1.53964	GOI		WikiPathways 2024 Human	Sudden Infant Death Syndrome SIDS Susceptibility Pathways WP706	6/157	1.1013001526421261E-4	0.00201112175343553	MECP2;HADHB;HADHA;CEBPB;JUN;MBD1			BioPlanet 2019	Prostate cancer	3/89	0.002789537428593842	0.0248062752821183	MAP2K1;HSP90AB1;HSP90B1
O75718	CRTAP	Cartilage-associated protein	0.00510196	3.07061	1.61853	GOI		KEGG 2021 Human	ECM-receptor interaction	5/88	6.559556552669035E-5	0.00212529632306476	COL1A1;SDC4;FN1;SDC1;HSPG2			Reactome pathways 2024	M Phase	5/372	0.006301883300185212	0.0252131385201434	TUBA1C;TUBB2A;TUBA3C;TUBB;RAB1B
Q8WUM4	PDCD6IP	Programmed cell death 6-interacting protein	0.0017864	3.23555	1.69401	GOI		KEGG 2021 Human	Viral carcinogenesis	7/203	5.559181225509357E-5	0.00212529632306476	DDB1;ATF2;JUN;H2BC21;CREB3L2;CHD4;H4C1			GO Biological Process 2025	Endocytic Recycling (GO:0032456)	3/64	0.0010821970069928304	0.0258954283816141	EHD2;RAB14;RAB7A
Q9BVK6	TMED9	Transmembrane emp24 domain-containing protein 9	0.00691703	3.26172	1.70563	GOI		Reactome pathways 2024	Developmental Biology	17/1385	2.9322736365547153E-4	0.00213303445066192	FOXC1;CEBPB;SMAD4;JUN;SDC2;CHD4;SREBF2;USF1;RUNX1;TBX2;DRAP1;ZEB2;H2BC21;GPC1;H4C1;RPS27A;TEAD1			GO Biological Process 2025	Negative Regulation of Protein Metabolic Process (GO:0051248)	4/146	0.001162246038574412	0.0259568281948285	NQO1;PHB1;RACK1;GAPDH
O75746	SLC25A12	Electrogenic aspartate/glutamate antiporter SLC25A12, mitochondrial	0.00440336	3.27734	1.71253	GOI		BioPlanet 2019	Mismatch repair	3/23	1.770138224423282E-4	0.0022354317005574	RPA3;RPA1;RPA2			GO Biological Process 2025	Regulation of Cellular Localization (GO:0060341)	3/67	0.0012359816413555224	0.0261543383213148	HSP90AB1;RAB14;RACK1
P07737	PFN1	Profilin-1	0.0074958	3.3229	1.73244	GOI		BioPlanet 2019	Glycosaminoglycan metabolism	5/110	1.8860277325896498E-4	0.00231562293834618	SDC4;SDC2;GPC1;SDC1;HSPG2			GO Cellular component 2025	Ficolin-1-Rich Granule Lumen (GO:1904813)	3/123	0.0068916212718093586	0.0271584216328882	HSP90AB1;PKM;CTSB
Q9H7D7	WDR26	WD repeat-containing protein 26	0.00940811	3.34675	1.74276	GOI		Reactome pathways 2024	Signaling by Nuclear Receptors	7/270	3.239822713657141E-4	0.00233608269353172	ATF2;JUN;H2BC21;H4C1;USF2;USF1;RUNX1			GO Cellular component 2025	Lytic Vacuole (GO:0000323)	4/236	0.0065336933153149835	0.0271584216328882	RAB14;CLTC;CTSB;RAB7A
P03905	MT-ND4	NADH-ubiquinone oxidoreductase chain 4	0.00688185	3.61488	1.85395	GOI		Reactome pathways 2024	HDR Through Homologous Recombination (HRR)	4/69	3.3935720239146875E-4	0.0023639967827609	RPA3;RPA1;RPA2;RPS27A			GO Cellular component 2025	Lysosomal Membrane (GO:0005765)	5/383	0.007106876688980107	0.0271584216328882	NSF;RAB14;CLTC;GOPC;RAB7A
Q15678	PTPN14	Tyrosine-protein phosphatase non-receptor type 14	0.000333055	5.4721	2.45209	GOI		Reactome pathways 2024	Glycosaminoglycan Metabolism	5/127	3.674541318320523E-4	0.00253821257450375	SDC4;SDC2;GPC1;SDC1;HSPG2			GO Cellular component 2025	Lysosome (GO:0005764)	6/532	0.00649435158235951	0.0271584216328882	NSF;RAB14;CLTC;GOPC;CTSB;RAB7A
Q96EL3	MRPL53	Large ribosomal subunit protein mL53	0.000245675	6.50391	2.70131	GOI		Reactome pathways 2024	HSF1 Activation	3/30	3.9604353236937927E-4	0.00271289819673024	RPA3;RPA1;RPA2			GO Cellular component 2025	Bounding Membrane of Organelle (GO:0098588)	8/881	0.006228743292719314	0.0271584216328882	ITGB1;ARF3;EHD2;TMED9;RAB1B;GOPC;RAB6A;RAB7A
Q9HD26	GOPC	Golgi-associated PDZ and coiled-coil motif-containing protein	0.00109289	9.80428	3.29341	GOI		Reactome pathways 2024	Pre-NOTCH Transcription and Translation	4/73	4.210531679688076E-4	0.00286037771958975	JUN;H2BC21;H4C1;RUNX1			GO Cellular component 2025	Endosome Membrane (GO:0010008)	5/392	0.007817133148283714	0.0278811082288785	ITGB1;EHD2;RAB14;CLTC;RAB7A
								GO Molecular Function 2025	Nucleosomal DNA Binding (GO:0031492)	3/34	5.756702248675736E-4	0.00287584402750197	HMGA2;CHD4;MACROH2A1			Reactome pathways 2024	Resolution of Sister Chromatid Cohesion	3/126	0.007363421878773688	0.0283037807456979	TUBA1C;TUBB2A;TUBA3C
								GO Molecular Function 2025	Telomeric DNA Binding (GO:0042162)	3/35	6.274568787277046E-4	0.00287584402750197	XRCC6;XRCC5;ZBTB10			GO Biological Process 2025	Regulation of G Protein-Coupled Receptor Signaling Pathway (GO:0008277)	3/72	0.0015216475319313873	0.028319551288723	PHB1;YWHAB;RACK1
								WikiPathways 2024 Human	DNA Mismatch Repair WP531	3/23	1.770138224423282E-4	0.00289860134249312	RPA3;RPA1;RPA2			Reactome pathways 2024	Platelet Degranulation	3/128	0.007688350530716525	0.0291794091008296	LGALS3BP;TAGLN2;PFN1
								Reactome pathways 2024	RNA Polymerase I Promoter Opening	3/31	4.3695576712756887E-4	0.00292014341934033	H2BC21;UBTF;H4C1			KEGG 2021 Human	Prostate cancer	3/97	0.003557629526253744	0.0301462291435185	MAP2K1;HSP90AB1;HSP90B1
								Reactome pathways 2024	RUNX2 Regulates Bone Development	3/31	4.3695576712756887E-4	0.00292014341934033	COL1A1;SMAD4;SATB2			KEGG 2021 Human	Diabetic cardiomyopathy	4/203	0.0038466184667230417	0.0309652786571204	G6PD;ATP5F1A;SLC25A5;GAPDH
								GO Biological Process 2025	Regulation of Epithelial Cell Differentiation (GO:0030856)	3/21	1.3386382669438416E-4	0.00298962546284124	CEBPB;MAFG;MAFF			WikiPathways 2024 Human	Amino Acid Metabolism WP3925	3/91	0.002970824155519954	0.0310586161713449	LDHA;PKM;CAD
								GO Biological Process 2025	Positive Regulation of Epidermal Cell Differentiation (GO:0045606)	3/21	1.3386382669438416E-4	0.00298962546284124	FOXC1;MACROH2A2;MACROH2A1			Reactome pathways 2024	Response to Elevated Platelet Cytosolic Ca2+	3/133	0.008537420297261475	0.0314045892019552	LGALS3BP;TAGLN2;PFN1
								KEGG 2021 Human	AGE-RAGE signaling pathway in diabetic complications	5/100	1.204768090204692E-4	0.00302682267432632	COL1A1;SMAD4;JUN;PLCB4;FN1			Reactome pathways 2024	Signaling by NTRKs	3/134	0.008713581500942246	0.0314045892019552	MAP2K1;YWHAB;CLTC
								KEGG 2021 Human	Hepatitis B	6/162	1.3078863407582877E-4	0.00302682267432632	DDB1;ATF2;SMAD4;JUN;CREB3L2;HSPG2			Reactome pathways 2024	HCMV Infection	4/259	0.009004719839743174	0.0316808391442059	ITGB1;TUBA1C;TUBB2A;TUBA3C
								Reactome pathways 2024	DNA Strand Elongation	3/32	4.804858837601796E-4	0.00315967517160694	RPA3;RPA1;RPA2			BioPlanet 2019	Integrin-mediated cell adhesion	3/100	0.0038757213407073967	0.0323235159814996	ITGB1;MAP2K1;ITGA5
								BioPlanet 2019	Control of gene expression by vitamin D receptor	3/27	2.8831803960751993E-4	0.00318591433766309	TOP2B;SUPT16H;BAZ1B			BioPlanet 2019	Immune system	9/998	0.0038738950517568627	0.0323235159814996	ITGB1;MAP2K1;HSP90AB1;YWHAB;CLTC;CANX;CTSB;RAB7A;HSP90B1
								Reactome pathways 2024	NoRC Negatively Regulates rRNA Expression	4/76	4.908969211448545E-4	0.00320251800937357	H2BC21;UBTF;SMARCA5;H4C1			BioPlanet 2019	Signaling by ERBB2	3/102	0.00409711499998578	0.0328557106729628	MAP2K1;YWHAB;PRKAR1A
								Reactome pathways 2024	Activation of the Pre-Replicative Complex	3/33	5.267017789872392E-4	0.00340904616005913	RPA3;RPA1;RPA2			Reactome pathways 2024	Neuronal System	5/411	0.009476726875331883	0.0330998721297823	NSF;TUBA1C;TUBB2A;TUBA3C;PRKAR1A
								BioPlanet 2019	Extension of telomeres	3/28	3.2179542822181363E-4	0.00346911168961077	RPA3;RPA1;RPA2			GO Molecular Function 2025	Protein Phosphatase Regulator Activity (GO:0019888)	3/75	0.001711313314317076	0.0333706096291829	HSP90AB1;YWHAB;HSP90B1
								Reactome pathways 2024	Diseases of Programmed Cell Death	4/78	5.418085003865976E-4	0.00347942646342018	JUN;H2BC21;LMNA;H4C1			GO Molecular Function 2025	Anion Binding (GO:0043168)	6/402	0.0016427840916618185	0.0333706096291829	PYGB;ATP5F1A;RAB14;PRKAR1A;PFN1;RAB7A
								GO Biological Process 2025	Cartilage Development (GO:0051216)	4/57	1.6202550494050927E-4	0.00351214109238692	NFIB;CREB3L2;HMGA2;RUNX1			GO Cellular component 2025	Cytoplasmic Vesicle Membrane (GO:0030659)	5/415	0.009854863522109921	0.0340151740924439	ITGB1;EHD2;GOPC;RAB6A;RAB7A
								Reactome pathways 2024	Mitotic G1 Phase and G1 S Transition	5/139	5.554711982026847E-4	0.00353951414668687	TOP2A;RPA3;RPA1;RPA2;RPS27A			KEGG 2021 Human	Glucagon signaling pathway	3/107	0.0046838280009092546	0.0346514162943513	PYGB;LDHA;PKM
								KEGG 2021 Human	Mismatch repair	3/23	1.770138224423282E-4	0.00358452990445714	RPA3;RPA1;RPA2			KEGG 2021 Human	HIF-1 signaling pathway	3/109	0.004931999297549183	0.0346514162943513	MAP2K1;LDHA;GAPDH
								BioPlanet 2019	Homologous recombination	3/29	3.5768014618994397E-4	0.00359305965036261	RPA3;RPA1;RPA2			KEGG 2021 Human	Regulation of actin cytoskeleton	4/218	0.004950202327764474	0.0346514162943513	ITGB1;MAP2K1;ITGA5;PFN1
								Reactome pathways 2024	RNA Polymerase I Promoter Clearance	4/79	5.686228582336353E-4	0.00359544607283114	H2BC21;UBTF;CHD4;H4C1			WikiPathways 2024 Human	Integrin Mediated Cell Adhesion WP185	3/101	0.0039854783212272225	0.035922956977062	ITGB1;MAP2K1;ITGA5
								Reactome pathways 2024	Telomere C-strand (Lagging Strand) Synthesis	3/34	5.756702248675736E-4	0.00361222080031408	RPA3;RPA1;RPA2			WikiPathways 2024 Human	7Q11 23 Copy Number Variation Syndrome WP4932	3/104	0.004326066064001106	0.035922956977062	ATP5F1A;CLTC;GAPDH
								Reactome pathways 2024	Amyloid Fiber Formation	4/80	5.96366962169944E-4	0.00371373971896737	H2BC21;H4C1;RPS27A;HSPG2			WikiPathways 2024 Human	Macrophage Stimulating Protein MSP Signaling WP5353	3/108	0.004806941371781009	0.035922956977062	ITGB1;MAP2K1;LDHA
								Reactome pathways 2024	Impaired BRCA2 Binding to RAD51	3/35	6.274568787277046E-4	0.00382051521714202	RPA3;RPA1;RPA2			WikiPathways 2024 Human	PI3K Akt Signaling WP4172	5/338	0.004221374995168957	0.035922956977062	ITGB1;MAP2K1;HSP90AB1;ITGA5;HSP90B1
								Reactome pathways 2024	RNA Polymerase I Transcription	4/81	6.250588855805862E-4	0.00382051521714202	H2BC21;UBTF;CHD4;H4C1			Reactome pathways 2024	Macroautophagy	3/143	0.01039546855526133	0.0359480157393934	TUBA1C;TUBB2A;TUBA3C
								BioPlanet 2019	Activation of the pre-replicative complex	3/30	3.9604353236937927E-4	0.0038900275846059	RPA3;RPA1;RPA2			GO Cellular component 2025	Nucleus (GO:0005634)	24/4879	0.0107523716809924	0.0359532428083183	SLC25A1;PHB1;MAP2K1;HSP90AB1;WDR26;YWHAB;USP9X;TUBB;SETD7;PTPN14;IPO5;HSP90B1;TUBA1C;EHD2;LDHA;TUBB2A;PKM;TUBA3C;EEF1D;RACK1;PHGDH;SLC25A5;PFN1;GAPDH
								GO Molecular Function 2025	RNA Polymerase II-specific DNA-binding Transcription Factor Binding (GO:0061629)	6/232	8.87685440768172E-4	0.00390581593937995	FOXC1;JUN;PRRX1;HMGA2;CHD4;TEAD3			GO Molecular Function 2025	Protein Tyrosine Kinase Binding (GO:1990782)	3/82	0.0022095967860297277	0.0365529728744346	ITGB1;RACK1;PTPN14
								BioPlanet 2019	HIV infection	6/200	4.0752456417382895E-4	0.00391577950793113	SUPT16H;XRCC6;XRCC5;HMGA1;SSRP1;RPS27A			GO Cellular component 2025	Polymeric Cytoskeletal Fiber (GO:0099513)	4/280	0.011735201879381518	0.0369313706204065	TUBA1C;TUBB2A;TUBA3C;TUBB
								Reactome pathways 2024	Negative Epigenetic Regulation of rRNA Expression	4/82	6.54716736194525E-4	0.00392830041716715	H2BC21;UBTF;SMARCA5;H4C1			GO Cellular component 2025	Mitotic Spindle (GO:0072686)	3/155	0.012912355024312136	0.0387935374775359	TUBB2A;TUBB;CLTC
								Reactome pathways 2024	SARS-CoV Infections	9/498	6.52003116666569E-4	0.00392830041716715	SMAD4;SDC4;SDC2;GPC1;SDC1;CHD4;RPS27A;HSPG2;RUNX1			GO Cellular component 2025	Endoplasmic Reticulum Lumen (GO:0005788)	4/289	0.01305203130085321	0.0387935374775359	CRTAP;CANX;SERPINH1;HSP90B1
								BioPlanet 2019	DNA strand elongation	3/31	4.3695576712756887E-4	0.00410924359724224	RPA3;RPA1;RPA2			BioPlanet 2019	Signaling by NGF	4/221	0.005193902966302074	0.0393792279445084	MAP2K1;YWHAB;PRKAR1A;CLTC
								Reactome pathways 2024	Diseases of Glycosylation	5/146	6.941403095672542E-4	0.00413466184394407	SDC4;SDC2;GPC1;SDC1;HSPG2			BioPlanet 2019	Actin cytoskeleton regulation	4/226	0.0056177600573256705	0.0418322489983	ITGB1;MAP2K1;ITGA5;PFN1
								Reactome pathways 2024	Activation of ATR in Response to Replication Stress	3/37	7.397419343401823E-4	0.00434334192876878	RPA3;RPA1;RPA2			BioPlanet 2019	CXCR4 signaling pathway	3/116	0.005862566780846448	0.0421498335795339	ITGB1;MAP2K1;ITGA5
								Reactome pathways 2024	HDR Through Single Strand Annealing (SSA)	3/37	7.397419343401823E-4	0.00434334192876878	RPA3;RPA1;RPA2			WikiPathways 2024 Human	Hippo Merlin Signaling Dysregulation WP4541	3/120	0.00643837149256814	0.0435536895085491	ITGB1;PRKAR1A;ITGA5
								WikiPathways 2024 Human	Hippo Merlin Signaling Dysregulation WP4541	5/120	2.828123506334159E-4	0.0043586374038797	DDB1;CUL4A;PLCB4;TEAD1;TEAD3			GO Biological Process 2025	Organelle Organization (GO:0006996)	6/437	0.0024972118936705283	0.0440297886515593	PHB1;TMED9;PDCD6IP;RAB14;RAB1B;RAB7A
								Reactome pathways 2024	RUNX1 Regulates Transcription of Genes Involved in Differentiation of HSCs	4/85	7.496673734677148E-4	0.00437040128362029	H2BC21;H4C1;RPS27A;RUNX1			WikiPathways 2024 Human	Fragile X Syndrome WP4549	3/122	0.0067384859449997146	0.0442814790671409	MAP2K1;PRKAR1A;CLTC
								BioPlanet 2019	Mitotic G1-G1/S phases	5/135	4.8623584624506123E-4	0.00447742175083993	TOP2A;RPA3;RPA1;RPA2;RPS27A			BioPlanet 2019	Signaling by PDGF	3/122	0.0067384859449997146	0.0446023593502362	MAP2K1;YWHAB;PRKAR1A
								Reactome pathways 2024	HIV Infection	6/227	7.928048460146695E-4	0.00458933509453562	SUPT16H;XRCC6;XRCC5;HMGA1;SSRP1;RPS27A			Reactome pathways 2024	Metabolism of Carbohydrates	4/290	0.01320393464494598	0.045136854601872	PYGB;G6PD;PKM;GAPDH
								Reactome pathways 2024	DNA Damage Recognition in GG-NER	3/38	8.003661767667638E-4	0.00460070627484111	CUL4A;DDB1;RPS27A			Reactome pathways 2024	SARS-CoV-1 Infection	3/157	0.013362758396087323	0.045179352818965	RPS14;YWHAB;CANX
								Reactome pathways 2024	Pre-NOTCH Expression and Processing	4/89	8.908943790286154E-4	0.00508552208028834	JUN;H2BC21;H4C1;RUNX1			Reactome pathways 2024	Antiviral Mechanism by IFN-stimulated Genes	3/158	0.013591299084543422	0.045179352818965	TUBA1C;TUBB2A;TUBA3C
								Reactome pathways 2024	Cell Surface Interactions at the Vascular Wall	6/233	9.076694816658478E-4	0.00514554699261604	COL1A1;SDC4;SDC2;GPC1;FN1;SDC1			Reactome pathways 2024	Respiratory Electron Transport	3/158	0.013591299084543422	0.045179352818965	MT-ND4;MT-CO2;SLC25A12
								Reactome pathways 2024	Presynaptic Phase of Homologous DNA Pairing and Strand Exchange	3/40	9.308846411021167E-4	0.0052410080478489	RPA3;RPA1;RPA2			Reactome pathways 2024	G Alpha (S) Signalling Events	3/158	0.013591299084543422	0.045179352818965	ITGB1;PRKAR1A;ITGA5
								GO Molecular Function 2025	Histone Deacetylase Binding (GO:0042826)	4/100	0.001374494844409286	0.00539980117446505	TFAP4;SATB2;CHD4;USF1			Reactome pathways 2024	Diseases of Signal Transduction by Growth Factor Receptors and Second Messengers	5/451	0.013737096832963662	0.0453512374896471	MAP2K1;YWHAB;PRKAR1A;AGK;CLTC
								KEGG 2021 Human	Neutrophil extracellular trap formation	6/189	3.013876201631318E-4	0.00542497716293637	PLCB4;H2BC21;H3C1;H4C1;MACROH2A2;MACROH2A1			Reactome pathways 2024	Signaling by Interleukins	5/452	0.01385773984749743	0.0454383034455357	ITGB1;MAP2K1;CANX;PTPN14;HSP90B1
								Reactome pathways 2024	Defective Homologous Recombination Repair (HRR) Due to BRCA2 Loss of Function	3/41	0.001000898306507718	0.00552173428153922	RPA3;RPA1;RPA2			GO Molecular Function 2025	Histone Deacetylase Binding (GO:0042826)	3/100	0.0038757213407073967	0.0465086560884887	PHB1;HSP90AB1;YWHAB
								Reactome pathways 2024	Diseases of DNA Double-Strand Break Repair	3/41	0.001000898306507718	0.00552173428153922	RPA3;RPA1;RPA2			Reactome pathways 2024	Potential Therapeutics for SARS	3/164	0.015009474363844203	0.0482304442891527	ITGB1;HSP90AB1;TUBB
								GO Cellular component 2025	Vacuolar Lumen (GO:0005775)	5/163	0.001137737453492432	0.00586372379876868	SDC4;SDC2;GPC1;SDC1;HSPG2			Reactome pathways 2024	Protein Localization	3/164	0.015009474363844203	0.0482304442891527	ATP5F1A;USP9X;SLC25A12
								BioPlanet 2019	Meiosis	4/83	6.853586528038355E-4	0.00593977499096657	RPA3;LMNA;RPA1;RPA2			GO Cellular component 2025	Lytic Vacuole Membrane (GO:0098852)	4/314	0.017194330339915943	0.0484156143781843	NSF;RAB14;GOPC;RAB7A
								Reactome pathways 2024	Oxidative Stress Induced Senescence	4/94	0.0010925770271054047	0.00598732210853761	JUN;H2BC21;H4C1;RPS27A			BioPlanet 2019	Signaling by FGFR in disease	3/128	0.007688350530716525	0.0497397485821924	MAP2K1;YWHAB;PRKAR1A
								GO Molecular Function 2025	Damaged DNA Binding (GO:0003684)	3/48	0.001585052514358764	0.00601226815791255	DDB1;RPA3;XRCC1
								Reactome pathways 2024	Homologous DNA Pairing and Strand Exchange	3/43	0.001150725295437434	0.00626421319767927	RPA3;RPA1;RPA2
								WikiPathways 2024 Human	TGF Beta Signaling Pathway WP366	5/132	4.387367523345086E-4	0.00638605717286895	ATF2;ZEB2;SMAD4;JUN;FN1
								KEGG 2021 Human	Relaxin signaling pathway	5/129	3.948254219656824E-4	0.00639617183584405	COL1A1;ATF2;JUN;PLCB4;CREB3L2
								GO Biological Process 2025	Positive Regulation of Viral Genome Replication (GO:0045070)	3/28	3.2179542822181363E-4	0.00655041756359557	TOP2A;DDB1;TOP2B
								Reactome pathways 2024	ERCC6 (CSB) and EHMT2 (G9a) Positively Regulate rRNA Expression	3/45	0.0013139942484730644	0.0070594985114043	H2BC21;CHD4;H4C1
								KEGG 2021 Human	Systemic lupus erythematosus	5/135	4.8623584624506123E-4	0.00716092791742726	H2BC21;H3C1;H4C1;MACROH2A2;MACROH2A1
								BioPlanet 2019	DNA replication pre-Initiation	4/88	8.539658323397462E-4	0.00725870957488784	RPA3;RPA1;RPA2;RPS27A
								WikiPathways 2024 Human	FBXL10 Enhancement Of MAP ERK Signaling In DLBCL WP4553	3/33	5.267017789872392E-4	0.0072629403207714	H3C1;MACROH2A2;MACROH2A1
								GO Biological Process 2025	Regulation of Keratinocyte Differentiation (GO:0045616)	3/30	3.9604353236937927E-4	0.00732550253161248	FOXC1;MACROH2A2;MACROH2A1
								GO Biological Process 2025	Transcription by RNA Polymerase II (GO:0006366)	6/200	4.0752456417382895E-4	0.00732550253161248	DRAP1;NFAT5;SUPT16H;NFIX;MBD1;HLTF
								GO Biological Process 2025	Regulation of RNA Biosynthetic Process (GO:2001141)	9/465	3.982820573688855E-4	0.00732550253161248	FOXC1;CEBPB;SMAD4;NFIA;HMGA1;SMARCA5;HMGA2;RSF1;ATF7
								KEGG 2021 Human	Fluid shear stress and atherosclerosis	5/139	5.554711982026847E-4	0.00749886117573624	JUN;SDC4;SDC2;GPC1;SDC1
								WikiPathways 2024 Human	Leukocyte Intrinsic Hippo Pathway Functions WP4542	3/34	5.756702248675736E-4	0.00754127994576521	PRDM1;TEAD1;TEAD3
								GO Biological Process 2025	Regulation of Transcription by RNA Polymerase I (GO:0006356)	3/31	4.3695576712756887E-4	0.00766753334221472	UBTF;SMARCA5;BAZ1B
								KEGG 2021 Human	DNA replication	3/36	6.82126294766358E-4	0.00850034305785769	RPA3;RPA1;RPA2
								Reactome pathways 2024	Diseases of Metabolism	6/264	0.0017190583257062323	0.0090581150239136	SDC4;SDC2;GPC1;SDC1;RPS27A;HSPG2
								BioPlanet 2019	G2/M checkpoints	3/43	0.001150725295437434	0.00924764691969719	RPA3;RPA1;RPA2
								Reactome pathways 2024	Synthesis of DNA	4/108	0.0018245463745440046	0.00955272050875905	RPA3;RPA1;RPA2;RPS27A
								Reactome pathways 2024	Diseases of DNA Repair	3/51	0.001888741990129295	0.00970341197428925	RPA3;RPA1;RPA2
								Reactome pathways 2024	Extension of Telomeres	3/51	0.001888741990129295	0.00970341197428925	RPA3;RPA1;RPA2
								Reactome pathways 2024	Formation of TC-NER Pre-Incision Complex	3/51	0.001888741990129295	0.00970341197428925	DDB1;CUL4A;RPS27A
								BioPlanet 2019	Heart development	3/44	0.0012306518518731089	0.00971335925942703	FOXC1;SMAD4;TBX2
								GO Biological Process 2025	Positive Regulation of Transcription by RNA Polymerase I (GO:0045943)	3/34	5.756702248675736E-4	0.00986671990063725	UBTF;SMARCA5;BAZ1B
								Reactome pathways 2024	Adipogenesis	4/110	0.001951266060028493	0.00996236460461752	CEBPB;SMAD4;CHD4;SREBF2
								Reactome pathways 2024	Hemostasis	10/707	0.002090587948196517	0.0105756814226198	COL1A1;SDC4;SDC2;GPC1;MAFG;MAFF;FN1;SDC1;MAFK;KIF22
								Reactome pathways 2024	Nuclear Envelope Breakdown	3/53	0.002109989967529996	0.0105756814226198	LMNA;EMD;TMPO
								Reactome pathways 2024	M Phase	7/372	0.002102547676273185	0.0105756814226198	H2BC21;LMNA;H4C1;RPS27A;EMD;TMPO;CENPC
								BioPlanet 2019	Fatty acid, triacylglycerol, and ketone body metabolism	5/173	0.001481159051834178	0.0112874534639777	HADHB;HADHA;TEAD1;SREBF2;TEAD3
								KEGG 2021 Human	Homologous recombination	3/41	0.001000898306507718	0.0115818232610178	RPA3;RPA1;RPA2
								BioPlanet 2019	Interleukin-4 signaling pathway	4/104	0.001588443021997617	0.0118998612834397	COL1A1;ATF2;CEBPB;HMGA1
								BioPlanet 2019	BDNF signaling pathway	6/261	0.001622550433085426	0.0119527881903959	FOXC1;JUN;NFIB;LMNA;MAFF;KIF22
								WikiPathways 2024 Human	DNA Replication WP466	3/42	0.0010741594826058612	0.0127922629292152	RPA3;RPA1;RPA2
								Reactome pathways 2024	Metabolism of Vitamins and Cofactors	5/198	0.002668258420294942	0.0130554072707288	SDC4;SDC2;GPC1;SDC1;HSPG2
								Reactome pathways 2024	SUMOylation of Chromatin Organization Proteins	3/58	0.0027315793537999095	0.0132611874855155	L3MBTL2;SATB2;H4C1
								Reactome pathways 2024	G1 S Transition	4/121	0.0027587141849430125	0.0132611874855155	RPA3;RPA1;RPA2;RPS27A
								Reactome pathways 2024	Metabolism of Carbohydrates	6/290	0.002749229268047721	0.0132611874855155	SDC4;SDC2;GPC1;SDC1;RPS27A;HSPG2
								Reactome pathways 2024	Epigenetic Regulation of Gene Expression	6/291	0.0027964256495542497	0.0133643132786836	H2BC21;UBTF;SMARCA5;CHD4;H4C1;BAZ1B
								Reactome pathways 2024	RNA Polymerase I Promoter Escape	3/59	0.002867986622539825	0.0136270809464031	H2BC21;UBTF;H4C1
								BioPlanet 2019	Malaria	3/51	0.001888741990129295	0.0136856386825762	SDC4;SDC2;SDC1
								WikiPathways 2024 Human	Heart Development WP1591	3/44	0.0012306518518731089	0.0140187297909023	FOXC1;SMAD4;TBX2
								Reactome pathways 2024	HDACs Deacetylate Histones	3/60	0.003008521648359357	0.0140511636076783	H2BC21;CHD4;H4C1
								GO Biological Process 2025	Regulation of Gene Expression (GO:0010468)	14/1127	9.47999954210418E-4	0.0145557492969391	FOXC1;CEBPB;SMAD4;HMGA1;SMARCA5;FN1;HMGA2;RSF1;CHD4;MACROH2A1;MECP2;CUX2;NFIA;ATF7
								BioPlanet 2019	S phase	4/112	0.002083955041581675	0.0146207639425254	RPA3;RPA1;RPA2;RPS27A
								Reactome pathways 2024	Regulation of PTEN Gene Transcription	3/61	0.0031532246844044355	0.0146437892123189	ATF2;JUN;CHD4
								GO Cellular component 2025	Condensed Chromosome (GO:0000793)	3/62	0.0033021351311164626	0.0147495369189868	SMARCA5;MKI67;CENPC
								Reactome pathways 2024	Extracellular Matrix Organization	6/300	0.003249041086374373	0.0150039987247176	COL1A1;SDC4;SDC2;FN1;SDC1;HSPG2
								WikiPathways 2024 Human	Envelope Proteins And Potential Roles In EDMD Physiopathology WP4535	3/46	0.001400806582825744	0.0152842431427532	SMAD4;EMD;TMPO
								BioPlanet 2019	Meiotic recombination	3/54	0.0022263925859746345	0.0153760237968873	RPA3;RPA1;RPA2
								WikiPathways 2024 Human	Rett Syndrome WP4312	3/48	0.001585052514358764	0.0154137804356805	MECP2;SATB2;CHD4
								WikiPathways 2024 Human	7Q11 23 Copy Number Variation Syndrome WP4932	4/104	0.001588443021997617	0.0154137804356805	HMGA1;SMARCA5;BAZ1B;USF1
								Reactome pathways 2024	Signaling by NOTCH	5/209	0.0033645676296701244	0.0154506960423957	JUN;H2BC21;H4C1;RPS27A;RUNX1
								Reactome pathways 2024	MAP Kinase Activation	3/63	0.0034552915497890156	0.0157791647440365	ATF2;JUN;RPS27A
								Reactome pathways 2024	Cytosolic Sensors of Pathogen-Associated DNA	3/64	0.003612731669255854	0.0164069913377254	XRCC6;XRCC5;RPS27A
								BioPlanet 2019	Cell cycle checkpoints	4/117	0.0024427233131699613	0.0166105185295557	RPA3;RPA1;RPA2;RPS27A
								WikiPathways 2024 Human	Osteoarthritic Chondrocyte Hypertrophy WP5373	3/50	0.0017838028065180675	0.0166912976895619	COL1A1;CEBPB;JUN
								Reactome pathways 2024	RUNX1 Regulates Genes Involved in Megakaryocyte Differentiation and Platelet Function	3/65	0.0037744923935291996	0.017047432678467	H2BC21;H4C1;RUNX1
								GO Biological Process 2025	Positive Regulation of Gene Expression, Epigenetic (GO:0141137)	3/43	0.001150725295437434	0.0173078478109671	ATAD2;MACROH2A1;ATAD2B
								KEGG 2021 Human	Cocaine addiction	3/49	0.0016825893967761317	0.017396848729756	ATF2;JUN;CREB3L2
								Reactome pathways 2024	Post-translational Protein Modification	15/1457	0.0039048226548002323	0.0175396952035289	TOP2A;TOP2B;SMAD4;L3MBTL2;SATB2;SDC2;MBD1;RPA1;FN1;DDB1;CUL4A;H2BC21;HLTF;H4C1;RPS27A
								Reactome pathways 2024	Regulation of Endogenous Retroelements by Piwi-interacting RNAs (piRNAs)	3/66	0.003940609812375012	0.0176042460096318	H2BC21;CHD4;H4C1
								Reactome pathways 2024	SARS-CoV-2 Infection	6/313	0.003996707525982254	0.01775834371004	SDC4;SDC2;GPC1;SDC1;RPS27A;HSPG2
								BioPlanet 2019	ATF2 transcription factor network	3/59	0.002867986622539825	0.0184186265367493	ATF2;JUN;JDP2
								BioPlanet 2019	Telomere maintenance	3/59	0.002867986622539825	0.0184186265367493	RPA3;RPA1;RPA2
								Reactome pathways 2024	Mitotic Anaphase	5/221	0.004264055061901768	0.01884437237034	LMNA;RPS27A;EMD;TMPO;CENPC
								BioPlanet 2019	Factors involved in megakaryocyte development and platelet production	4/125	0.003101662119566276	0.0190407591228929	MAFG;MAFF;MAFK;KIF22
								BioPlanet 2019	FGF signaling pathway	3/61	0.0031532246844044355	0.0190921275411885	JUN;SDC4;SDC2
								Reactome pathways 2024	Mitotic Metaphase and Anaphase	5/222	0.004346038962071694	0.0191039787530638	LMNA;RPS27A;EMD;TMPO;CENPC
								BioPlanet 2019	DNA replication	5/207	0.003229198116716748	0.0192879130755243	RPA3;RPA1;RPA2;RPS27A;CENPC
								KEGG 2021 Human	TNF signaling pathway	4/112	0.002083955041581675	0.0198588656903665	ATF2;CEBPB;JUN;CREB3L2
								KEGG 2021 Human	Fanconi anemia pathway	3/54	0.0022263925859746345	0.0200375332737717	RPA3;RPA1;RPA2
								WikiPathways 2024 Human	TGF Beta Receptor Signaling WP560	3/54	0.0022263925859746345	0.0200741007778521	ZEB2;JUN;SMAD4
								GO Biological Process 2025	Recombinational Repair (GO:0000725)	4/101	0.0014259680854265778	0.0206066368423409	XRCC6;XRCC5;RPA3;CHD4
								BioPlanet 2019	Validated nuclear estrogen receptor alpha network	3/64	0.003612731669255854	0.0209492129368834	CEBPB;JUN;SMAD4
								BioPlanet 2019	Oncostatin M	6/311	0.0038740964134435923	0.0216753242372413	COL1A1;JUN;PLCB4;FN1;PRDM1;TGM2
								Reactome pathways 2024	Interleukin-17 Signaling	3/72	0.005030725316791353	0.0217645063705394	ATF2;JUN;RPS27A
								BioPlanet 2019	Beta-1 integrin cell surface interactions	3/66	0.003940609812375012	0.0217718692133719	COL1A1;FN1;TGM2
								BioPlanet 2019	Telomerase regulation	3/67	0.004111119208041482	0.0221599352433455	JUN;XRCC6;XRCC5
								GO Biological Process 2025	Positive Regulation of Epithelial to Mesenchymal Transition (GO:0010718)	3/49	0.0016825893967761317	0.0222161187157551	COL1A1;FOXC1;SMAD4
								GO Biological Process 2025	Double-Strand Break Repair (GO:0006302)	5/176	0.001597652463351931	0.0222161187157551	XRCC6;XRCC5;RPA3;XRCC1;CHD4
								Reactome pathways 2024	PTEN Regulation	4/145	0.005258198586650376	0.0226295248074691	ATF2;JUN;CHD4;RPS27A
								WikiPathways 2024 Human	TGF Beta Receptor Signaling In Skeletal Dysplasias WP4816	3/58	0.0027315793537999095	0.0230862513127605	ZEB2;JUN;SMAD4
								WikiPathways 2024 Human	10Q11 21Q11 23 Copy Number Variation Syndrome WP5352	3/60	0.003008521648359357	0.0238858385415197	ATF2;SMARCA5;BAZ1B
								GO Biological Process 2025	Transcription Initiation-Coupled Chromatin Remodeling (GO:0045815)	3/51	0.001888741990129295	0.0240000490814705	ATAD2;MACROH2A1;ATAD2B
								Reactome pathways 2024	Nuclear Envelope (NE) Reassembly	3/75	0.005637279828150711	0.0240095545012429	LMNA;EMD;TMPO
								Reactome pathways 2024	ECM Proteoglycans	3/76	0.0058487757270354246	0.0242663188523562	COL1A1;FN1;HSPG2
								Reactome pathways 2024	Regulation of Endogenous Retroelements by KRAB-ZFP Proteins	3/76	0.0058487757270354246	0.0242663188523562	H2BC21;CHD4;H4C1
								Reactome pathways 2024	Chromatin Modifying Enzymes	5/238	0.005815775798983045	0.0242663188523562	ATF2;H2BC21;CHD4;H4C1;BRWD1
								Reactome pathways 2024	Chromatin Organization	5/238	0.005815775798983045	0.0242663188523562	ATF2;H2BC21;CHD4;H4C1;BRWD1
								Reactome pathways 2024	S Phase	4/150	0.005922064171487348	0.024339683744813	RPA3;RPA1;RPA2;RPS27A
								Reactome pathways 2024	Diseases of Signal Transduction by Growth Factor Receptors and Second Messengers	7/451	0.006028874257178328	0.0246553962159233	MECP2;CEBPB;SMAD4;JUN;LMNA;FN1;RPS27A
								BioPlanet 2019	AP-1 transcription factor network	3/70	0.00464934015982711	0.0247591367547419	ATF2;JUN;MAFG
								GO Cellular component 2025	Nuclear Membrane (GO:0031965)	5/239	0.005917930130849158	0.0247813324229308	SUN2;LMNA;HMGA1;EMD;TMPO
								BioPlanet 2019	Interleukin-6 signaling pathway	3/71	0.00483775444800633	0.0254558031668904	CEBPB;JUN;PRDM1
								Reactome pathways 2024	Signaling by MET	3/79	0.0065115839843962135	0.0263671036215452	COL1A1;FN1;RPS27A
								BioPlanet 2019	RANKL regulation of apoptosis and immune response	3/74	0.005430458511390284	0.0272757120685739	JUN;XRCC1;MKI67
								BioPlanet 2019	Integrins in angiogenesis	3/74	0.005430458511390284	0.0272757120685739	COL1A1;FN1;SDC1
								BioPlanet 2019	Carbohydrate metabolism	5/235	0.00551679374830155	0.0273980094016773	SDC4;SDC2;GPC1;SDC1;HSPG2
								WikiPathways 2024 Human	G1 To S Cell Cycle Control WP45	3/64	0.003612731669255854	0.0276740863334291	RPA3;RPA1;RPA2
								Reactome pathways 2024	Factors Involved in Megakaryocyte Development and Platelet Production	4/158	0.007096691348244815	0.0285954916091041	MAFG;MAFF;MAFK;KIF22
								Reactome pathways 2024	Regulation of HSF1-mediated Heat Shock Response	3/83	0.007462369716012501	0.0299222824710354	RPA3;RPA1;RPA2
								GO Biological Process 2025	Mesenchymal Cell Differentiation (GO:0048762)	3/58	0.0027315793537999095	0.031455843496102	FOXC1;SMAD4;HMGA2
								GO Molecular Function 2025	Ubiquitin Protein Ligase Binding (GO:0031625)	5/268	0.009460964274130824	0.031536547580436	CUL4A;JUN;XRCC5;HLTF;RPS27A
								Reactome pathways 2024	Integrin Cell Surface Interactions	3/85	0.007966926418912959	0.0317903568754682	COL1A1;FN1;HSPG2
								KEGG 2021 Human	Cortisol synthesis and secretion	3/65	0.0037744923935291996	0.0321825140921963	ATF2;PLCB4;CREB3L2
								GO Biological Process 2025	Regulation of Mitotic Cell Cycle (GO:0007346)	4/124	0.0030133380046133214	0.032185943614493	DDB1;FOXC1;TFAP4;MKI67
								BioPlanet 2019	Gene expression	11/968	0.006646134072831448	0.032281222639467	SUPT16H;SMAD4;NFIX;NFIA;NFIB;NFIC;UBTF;SSRP1;RPS27A;TEAD1;TEAD3
								GO Biological Process 2025	Positive Regulation of Cell Differentiation (GO:0045597)	6/297	0.0030924969569663713	0.0325595751040602	COL1A1;FOXC1;CEBPB;SMAD4;GPC1;MACROH2A1
								GO Biological Process 2025	Telomere Organization (GO:0032200)	3/61	0.0031532246844044355	0.0326059300926515	XRCC6;XRCC5;RPA3
								GO Biological Process 2025	DNA-templated Transcription Initiation (GO:0006352)	3/62	0.0033021351311164626	0.0326059300926515	UBTF;SMARCA5;RSF1
								Reactome pathways 2024	Nuclear Events Mediated by NFE2L2	3/87	0.008491161831868562	0.0336244221498464	MAFG;MAFK;RPS27A
								GO Biological Process 2025	Regulation of Angiogenesis (GO:0045765)	5/211	0.0035039804349647477	0.0339793892180134	MECP2;FOXC1;HMGA2;HSPG2;RUNX1
								KEGG 2021 Human	Amphetamine addiction	3/69	0.004465451078582831	0.0344477654633532	ATF2;JUN;CREB3L2
								KEGG 2021 Human	Estrogen signaling pathway	4/137	0.004303048532542266	0.0344477654633532	ATF2;JUN;PLCB4;CREB3L2
								WikiPathways 2024 Human	Mesodermal Commitment Pathway WP2857	4/145	0.005258198586650376	0.0353243084539076	FOXC1;SMAD4;HMGA2;TEAD1
								GO Biological Process 2025	Regulation of miRNA Transcription (GO:1902893)	3/66	0.003940609812375012	0.0363028678965048	JUN;NFIB;TEAD1
								GO Molecular Function 2025	Ubiquitin-Like Protein Ligase Binding (GO:0044389)	5/284	0.01193856773312771	0.0364789569623346	CUL4A;JUN;XRCC5;HLTF;RPS27A
								GO Biological Process 2025	Negative Regulation of Cellular Process (GO:0048523)	8/531	0.004026569297974642	0.0366368095383618	SMAD4;TFAP4;LMNA;NAIF1;HMGA1;HMGA2;HOXC9;TBX2
								Reactome pathways 2024	Activation of HOX Genes During Differentiation	3/91	0.009599314728939493	0.0370260804292237	JUN;H2BC21;H4C1
								Reactome pathways 2024	Activation of Anterior HOX Genes in Hindbrain Development During Early Embryogenesis	3/91	0.009599314728939493	0.0370260804292237	JUN;H2BC21;H4C1
								BioPlanet 2019	Myc active pathway	3/85	0.007966926418912959	0.0374615050761651	SMAD4;UBTF;HMGA1
								BioPlanet 2019	Lipid and lipoprotein metabolism	7/489	0.009210609223832085	0.0403078146231067	HADHB;HADHA;SDC1;TEAD1;HSPG2;SREBF2;TEAD3
								BioPlanet 2019	Interleukin-4 regulation of apoptosis	5/267	0.009319051471265445	0.0403825563754835	TOP2A;FOXC1;CEBPB;JUN;FN1
								Reactome pathways 2024	Unfolded Protein Response (UPR)	3/95	0.010788019729736252	0.0404647888094569	CEBPB;CREB3L2;LMNA
								GO Cellular component 2025	Collagen-Containing Extracellular Matrix (GO:0062023)	6/383	0.010375199336359098	0.0408904915021211	COL1A1;SDC2;GPC1;FN1;HSPG2;TGM2
								KEGG 2021 Human	Thyroid hormone synthesis	3/75	0.005637279828150711	0.0415108787345643	ATF2;PLCB4;CREB3L2
								WikiPathways 2024 Human	DNA IR Damage And Cellular Response Via ATR WP4016	3/81	0.006977317271428878	0.0425129563980085	XRCC5;RPA1;RPA2
								GO Biological Process 2025	Telomere Maintenance (GO:0000723)	3/72	0.005030725316791353	0.0426166041204049	XRCC6;XRCC5;RPA3
								Reactome pathways 2024	MyD88 Cascade Initiated on Plasma Membrane	3/98	0.011733039294865613	0.0428647035572423	ATF2;JUN;RPS27A
								Reactome pathways 2024	Toll Like Receptor 10 (TLR10) Cascade	3/98	0.011733039294865613	0.0428647035572423	ATF2;JUN;RPS27A
								Reactome pathways 2024	Toll Like Receptor 5 (TLR5) Cascade	3/98	0.011733039294865613	0.0428647035572423	ATF2;JUN;RPS27A
								GO Biological Process 2025	Embryonic Organ Development (GO:0048568)	3/73	0.00522828338219596	0.0437868733258911	TEAD1;TEAD3;TBX2
								Reactome pathways 2024	Assembly of the Pre-Replicative Complex	3/101	0.012724336297848396	0.0455763229544153	H2BC21;H4C1;RPS27A
								Reactome pathways 2024	Cellular Response to Heat Stress	3/101	0.012724336297848396	0.0455763229544153	RPA3;RPA1;RPA2
								Reactome pathways 2024	TRAF6 Mediated Induction of NFkB and MAP Kinases Upon TLR7 8 or 9 Activation	3/102	0.013065111838752561	0.0458953928694641	ATF2;JUN;RPS27A
								Reactome pathways 2024	MyD88 Dependent Cascade Initiated on Endosome	3/103	0.013411078332670509	0.0469102399551283	ATF2;JUN;RPS27A
								GO Molecular Function 2025	Protein Homodimerization Activity (GO:0042803)	8/680	0.016534657227917922	0.047863481449236	TOP2A;CEBPB;SMAD4;TFAP4;DNTTIP1;USF2;USF1;RUNX1
								Reactome pathways 2024	Response of EIF2AK4 (GCN2) to Amino Acid Deficiency	3/106	0.01448022890982534	0.0493889965306075	ATF2;CEBPB;RPS27A
								Reactome pathways 2024	Toll Like Receptor 3 (TLR3) Cascade	3/106	0.01448022890982534	0.0493889965306075	ATF2;JUN;RPS27A

## Sheet: S8
Table S8: DIPs in ΔC vs WT (MS analysis) and GSEA								Conserved
Protein Accessions	Proteins	Protein Descriptions	p-value	Fold change	Log2FC	LOI/GOI/Conserved		Type	Term	Overlap	P-value	Adjusted P-value	Genes
Q93008	USP9X	Ubiquitin carboxyl-terminal hydrolase 9X	4.3904e-05	0.102942	-3.28009	LOI		Reactome pathways 2024	DNA Double-Strand Break Repair	10/152	1.708469086831767E-10	8.64485357936874E-08	XRCC6;HERC2;XRCC5;H2BC21;RPA3;SMARCA5;RPA1;XRCC1;RPA2;LIG3
Q9H6S0	YTHDC2	3'-5' RNA helicase YTHDC2	0.00150309	0.117112	-3.09404	LOI		Reactome pathways 2024	Cell Cycle	16/649	9.567445868506603E-10	2.42056380473217E-07	TOP2A;NCAPH2;SMARCA5;RPA1;RPA2;RSF1;PDS5B;CKAP5;HERC2;TUBB2A;TUBA3C;H2BC21;RPA3;CHMP3;EMD;TMPO
P63151	PPP2R2A	Serine/threonine-protein phosphatase 2A 55 kDa regulatory subunit B alpha isoform	0.00119545	0.155754	-2.68265	LOI		GO Biological Process 2025	Negative Regulation of DNA-templated Transcription (GO:0045892)	19/1006	1.683971422225163E-9	9.63231653512793E-07	XRCC6;ZFHX3;DR1;CBFB;XRCC5;ZNF281;ZBTB10;SMARCA5;ZBTB20;CHD4;RSF1;FOXL2;PHF21A;RUNX1;TBX2;CUX2;QARS1;CUX1;SIN3A
Q9NNW5	WDR6	tRNA (34-2'-O)-methyltransferase regulator WDR6	0.00638196	0.178037	-2.48975	LOI		Reactome pathways 2024	DNA Repair	11/312	1.4480801118690687E-8	2.44242845535249E-06	XRCC6;HERC2;XRCC5;H2BC21;RPA3;SMARCA5;RPA1;XRCC1;RPA2;LIG3;ISG15
Q9BT40	INPP5K	Inositol polyphosphate 5-phosphatase K	0.00516439	0.199071	-2.32864	LOI		Reactome pathways 2024	Cytosolic tRNA Aminoacylation	5/24	2.1154990271867897E-8	0.0000026686487145886	AIMP1;EPRS1;QARS1;IARS1;DARS1
Q14139	UBE4A	Ubiquitin conjugation factor E4 A	5.78473e-05	0.200181	-2.32063	LOI		Reactome pathways 2024	Gap-filling DNA Repair Synthesis and Ligation in GG-NER	5/25	2.6370046586843966E-8	0.0000026686487145886	RPA3;RPA1;RPA2;XRCC1;LIG3
Q9Y3D9	MRPS23	Small ribosomal subunit protein mS23	0.00789553	0.200819	-2.31603	LOI		Reactome pathways 2024	Cell Cycle, Mitotic	13/516	3.410215966220509E-8	2.87594879817929E-06	TOP2A;NCAPH2;RPA1;RPA2;PDS5B;CKAP5;TUBB2A;TUBA3C;H2BC21;RPA3;CHMP3;EMD;TMPO
Q12789	GTF3C1	General transcription factor 3C polypeptide 1	0.00488077	0.213948	-2.22466	LOI		BioPlanet 2019	Double-strand break repair	5/22	1.3180248150329407E-8	3.16325955607905E-06	XRCC6;XRCC5;RPA3;RPA1;RPA2
Q6IPR3	TYW3	tRNA wybutosine-synthesizing protein 3 homolog	0.000359151	0.219594	-2.18709	LOI		Reactome pathways 2024	Defective EXT1 Causes Exostoses 1, TRPS2 and CHDS	4/14	1.503500338238218E-7	9.50963963935672E-06	SDC4;SDC2;GPC1;SDC1
Q8WYK2	JDP2	Jun dimerization protein 2	0.00346168	0.240032	-2.0587	LOI		Reactome pathways 2024	Defective EXT2 Causes Exostoses 2	4/14	1.503500338238218E-7	9.50963963935672E-06	SDC4;SDC2;GPC1;SDC1
Q9UEG4	ZNF629	Zinc finger protein 629	0.00494611	0.306856	-1.70437	LOI		Reactome pathways 2024	Base Excision Repair	6/71	2.0954362633280055E-7	0.000011781008324933	H2BC21;RPA3;RPA1;RPA2;XRCC1;LIG3
Q629K1	TRIQK	Triple QxxK/R motif-containing protein	0.00119979	0.31749	-1.65522	LOI		BioPlanet 2019	DNA repair	7/105	9.995531185580952E-8	0.0000119946374226971	XRCC6;XRCC5;RPA3;RPA1;XRCC1;RPA2;LIG3
P84022	SMAD3	Mothers against decapentaplegic homolog 3	0.00808056	0.342935	-1.54399	LOI		Reactome pathways 2024	Resolution of Abasic Sites (AP Sites)	5/38	2.402524030803915E-7	0.0000121567715958678	RPA3;RPA1;RPA2;XRCC1;LIG3
Q9NXH8	TOR4A	Torsin-4A	0.00734378	0.381852	-1.38891	LOI		Reactome pathways 2024	Homology Directed Repair	7/122	2.8026431128173016E-7	0.0000128921583189595	HERC2;H2BC21;RPA3;RPA1;XRCC1;RPA2;LIG3
O94964	MTCL2	Microtubule cross-linking factor 2	0.000670581	0.398287	-1.32812	LOI		Reactome pathways 2024	tRNA Aminoacylation	5/42	4.026486508476946E-7	0.0000169783514440777	AIMP1;QARS1;EPRS1;IARS1;DARS1
Q8TCJ2	STT3B	Dolichyl-diphosphooligosaccharide--protein glycosyltransferase subunit STT3B	0.00728219	0.431147	-1.21375	LOI		Reactome pathways 2024	Viral Infection Pathways	16/1029	5.81144220637883E-7	0.0000201260466994373	XRCC6;SDC4;XRCC5;SDC2;RPN1;CHD4;ISG15;DDOST;PHF21A;RUNX1;TUBB2A;TUBA3C;H2BC21;GPC1;CHMP3;SDC1
P05387	RPLP2	Large ribosomal subunit protein P2	0.0049972	0.435503	-1.19925	LOI		Reactome pathways 2024	Defective B3GALT6 Causes EDSP2 and SEMDJL1	4/20	7.159463252764267E-7	0.0000201260466994373	SDC4;SDC2;GPC1;SDC1
Q9Y5Q9	GTF3C3	General transcription factor 3C polypeptide 3	0.00866018	0.458093	-1.12629	LOI		Reactome pathways 2024	Defective B3GAT3 Causes JDSSDHD	4/20	7.159463252764267E-7	0.0000201260466994373	SDC4;SDC2;GPC1;SDC1
Q96P11	NSUN5	28S rRNA (cytosine-C(5))-methyltransferase	0.000154429	0.459159	-1.12293	LOI		Reactome pathways 2024	Defective B4GALT7 Causes EDS, Progeroid Type	4/20	7.159463252764267E-7	0.0000201260466994373	SDC4;SDC2;GPC1;SDC1
P46779	RPL28	Large ribosomal subunit protein eL28	0.0064056	0.500139	-0.9996	LOI		Reactome pathways 2024	Early SARS-CoV-2 Infection Events	5/46	6.416201331001648E-7	0.0000201260466994373	SDC4;SDC2;GPC1;CHMP3;SDC1
P83731	RPL24	Large ribosomal subunit protein eL24	0.0067946	0.50761	-0.978207	LOI		Reactome pathways 2024	MITF-M-regulated Melanocyte Development	7/136	5.867798629932517E-7	0.0000201260466994373	AIMP1;QARS1;EPRS1;SIN3A;IARS1;DARS1;TBX2
P27448	MARK3	MAP/microtubule affinity-regulating kinase 3	0.00360841	0.564501	-0.824951	LOI		Reactome pathways 2024	Transcriptional and Post-Translational Regulation of MITF-M Expression and Activity	5/51	1.0843103158169042E-6	0.0000288768957791238	AIMP1;QARS1;EPRS1;IARS1;DARS1
P26373	RPL13	Large ribosomal subunit protein eL13	0.0093472	0.590858	-0.759116	LOI		WikiPathways 2024 Human	DNA Repair Pathways Full Network WP4946	7/120	2.503215942436012E-7	0.0000352953447883477	XRCC6;XRCC5;RPA3;RPA1;XRCC1;RPA2;LIG3
Q06830	PRDX1	Peroxiredoxin-1	0.00491088	0.602032	-0.732088	LOI		BioPlanet 2019	Flap intermediate removal from the telomere lagging strand (C-strand)	3/5	4.450092963517906E-7	0.0000356007437081432	RPA3;RPA1;RPA2
Q8N5C6	SRBD1	S1 RNA-binding domain-containing protein 1	0.00307573	0.640298	-0.643185	LOI		Reactome pathways 2024	SARS-CoV Infections	11/498	1.5677599629793235E-6	0.0000377755495841684	SDC4;SDC2;GPC1;RPN1;CHMP3;SDC1;CHD4;ISG15;DDOST;PHF21A;RUNX1
P31689	DNAJA1	DnaJ homolog subfamily A member 1	0.00458549	0.676137	-0.564613	LOI		Reactome pathways 2024	HS-GAG Degradation	4/24	1.5532250180285792E-6	0.0000377755495841684	SDC4;SDC2;GPC1;SDC1
P15336	ATF2	Cyclic AMP-dependent transcription factor ATF-2	0.172416	0.679541	-0.557368	Conserved		BioPlanet 2019	Heparan sulfate/heparin glycosaminoglycan (HS-GAG) degradation	4/20	7.159463252764267E-7	0.0000429567795165856	SDC4;SDC2;GPC1;SDC1
Q9Y2X9	ZNF281	Zinc finger protein 281	0.0538201	0.6924	-0.530323	Conserved		Reactome pathways 2024	A Tetrasaccharide Linker Sequence Is Required for GAG Synthesis	4/26	2.1734259897215924E-6	0.000047815371773875	SDC4;SDC2;GPC1;SDC1
Q6P158	DHX57	Putative ATP-dependent RNA helicase DHX57	0.313092	0.711787	-0.490483	Conserved		Reactome pathways 2024	Attachment and Entry 9694614	4/26	2.1734259897215924E-6	0.000047815371773875	SDC4;SDC2;GPC1;SDC1
P18827	SDC1	Syndecan-1	0.423164	0.775148	-0.367456	Conserved		Reactome pathways 2024	Syndecan Interactions	4/27	2.5444879121183306E-6	0.0000536462868138281	COL1A1;SDC4;SDC2;SDC1
Q9Y4F1	FARP1	FERM, ARHGEF and pleckstrin domain-containing protein 1	0.511931	0.80429	-0.314211	Conserved		Reactome pathways 2024	Gap-filling DNA Repair Synthesis and Ligation in TC-NER	5/62	2.896704829457715E-6	0.0000586293057482241	RPA3;RPA1;RPA2;XRCC1;LIG3
Q12904	AIMP1	Aminoacyl tRNA synthase complex-interacting multifunctional protein 1	0.308858	0.804919	-0.313084	Conserved		Reactome pathways 2024	Disease	22/2131	3.2927631091602793E-6	0.0000640822358936577	XRCC6;SDC4;XRCC5;SDC2;RPN1;RPA1;RPA2;CHD4;ISG15;DDOST;PHF21A;RUNX1;COL1A1;TUBB2A;TUBA3C;CUX1;SIN3A;H2BC21;GPC1;RPA3;CHMP3;SDC1
P34741	SDC2	Syndecan-2	0.622565	0.81946	-0.287255	Conserved		BioPlanet 2019	Homologous DNA pairing and strand exchange	3/7	1.5495098042290014E-6	0.000074376470602992	RPA3;RPA1;RPA2
Q13951	CBFB	Core-binding factor subunit beta	0.20605	0.819634	-0.286948	Conserved		Reactome pathways 2024	HS-GAG Biosynthesis	4/31	4.512632049414161E-6	0.0000815497077501273	SDC4;SDC2;GPC1;SDC1
P07814	EPRS1	Bifunctional glutamate/proline--tRNA ligase	0.264449	0.824432	-0.278527	Conserved		Reactome pathways 2024	Chromosome Maintenance	6/119	4.432597708992933E-6	0.0000815497077501273	H2BC21;RPA3;SMARCA5;RPA1;RPA2;RSF1
P04843	RPN1	Dolichyl-diphosphooligosaccharide--protein glycosyltransferase subunit 1	0.223035	0.826856	-0.274292	Conserved		Reactome pathways 2024	Respiratory Syncytial Virus (RSV) Attachment and Entry	4/32	5.143298572401034E-6	0.0000839519057301588	SDC4;SDC2;GPC1;SDC1
Q02880	TOP2B	DNA topoisomerase 2-beta	0.525406	0.827474	-0.273213	Conserved		Reactome pathways 2024	Termination of Translesion DNA Synthesis	4/32	5.143298572401034E-6	0.0000839519057301588	RPA3;RPA1;RPA2;ISG15
Q99594	TEAD3	Transcriptional enhancer factor TEF-5	0.237813	0.835948	-0.258516	Conserved		Reactome pathways 2024	Selenoamino Acid Metabolism	6/122	5.119654518179416E-6	0.0000839519057301588	AIMP1;NNMT;QARS1;EPRS1;IARS1;DARS1
Q8TF68	ZNF384	Zinc finger protein 384	0.519345	0.852792	-0.229733	Conserved		BioPlanet 2019	Tetrasaccharide linker sequence formation in glycosaminoglycan biosynthesis	4/26	2.1734259897215924E-6	0.0000869370395888636	SDC4;SDC2;GPC1;SDC1
Q14008	CKAP5	Cytoskeleton-associated protein 5	0.53206	0.856975	-0.222674	Conserved		Reactome pathways 2024	Nuclear Envelope (NE) Reassembly	5/75	7.45099858361216E-6	0.000114248644948719	TUBB2A;TUBA3C;CHMP3;EMD;TMPO
O14579	COPE	Coatomer subunit epsilon	0.481554	0.86813	-0.204018	Conserved		Reactome pathways 2024	M Phase	9/372	7.328942967643632E-6	0.000114248644948719	TUBB2A;TUBA3C;H2BC21;NCAPH2;CHMP3;PDS5B;EMD;CKAP5;TMPO
P13010	XRCC5	X-ray repair cross-complementing protein 5	0.687854	0.878315	-0.18719	Conserved		Reactome pathways 2024	Transcription-Coupled Nucleotide Excision Repair (TC-NER)	5/76	7.953512569938836E-6	0.000118366981187913	RPA3;RPA1;XRCC1;RPA2;LIG3
Q96ST3	SIN3A	Paired amphipathic helix protein Sin3a	0.487813	0.881342	-0.182226	Conserved		Reactome pathways 2024	G2 M DNA Damage Checkpoint	5/77	8.482160623121423E-6	0.000122627807865698	HERC2;H2BC21;RPA3;RPA1;RPA2
Q9UJS0	SLC25A13	Electrogenic aspartate/glutamate antiporter SLC25A13, mitochondrial	0.0697713	0.884573	-0.176946	Conserved		BioPlanet 2019	Heparan sulfate/heparin glycosaminoglycan (HS-GAG) biosynthesis	4/30	3.941052184734237E-6	0.000135121789190888	SDC4;SDC2;GPC1;SDC1
P12956	XRCC6	X-ray repair cross-complementing protein 6	0.721888	0.884916	-0.176387	Conserved		Reactome pathways 2024	Processing of DNA Double-Strand Break Ends	5/80	1.0234590553107147E-5	0.000143852856107561	HERC2;H2BC21;RPA3;RPA1;RPA2
P39656	DDOST	Dolichyl-diphosphooligosaccharide--protein glycosyltransferase 48 kDa subunit	0.539569	0.89447	-0.160895	Conserved		Reactome pathways 2024	Translesion Synthesis by Y Family DNA Polymerases Bypasses Lesions on DNA Template	4/39	1.1542611503840224E-5	0.000157853011376841	RPA3;RPA1;RPA2;ISG15
P11388	TOP2A	DNA topoisomerase 2-alpha	0.730984	0.896424	-0.157748	Conserved		Reactome pathways 2024	Infectious Disease	16/1311	1.3211082769231243E-5	0.000167120197030775	XRCC6;SDC4;XRCC5;SDC2;RPN1;CHD4;ISG15;DDOST;PHF21A;RUNX1;TUBB2A;TUBA3C;H2BC21;GPC1;CHMP3;SDC1
P14868	DARS1	Aspartate--tRNA ligase, cytoplasmic	0.656237	0.898387	-0.154591	Conserved		Reactome pathways 2024	Global Genome Nucleotide Excision Repair (GG-NER)	5/84	1.2997471369539937E-5	0.000167120197030775	RPA3;RPA1;XRCC1;RPA2;LIG3
Q96DT7	ZBTB10	Zinc finger and BTB domain-containing protein 10	0.791436	0.906697	-0.141307	Conserved		Reactome pathways 2024	Translation	8/302	1.275317824707669E-5	0.000167120197030775	AIMP1;MRPS9;QARS1;EPRS1;RPN1;IARS1;DDOST;DARS1
P41252	IARS1	Isoleucine--tRNA ligase, cytoplasmic	0.628415	0.911217	-0.134133	Conserved		Reactome pathways 2024	Removal of the Flap Intermediate	3/14	1.5825925432177543E-5	0.000174085179753952	RPA3;RPA1;RPA2
Q14839	CHD4	Chromodomain-helicase-DNA-binding protein 4	0.635704	0.914718	-0.128601	Conserved		Reactome pathways 2024	Mismatch Repair (MMR) Directed by MSH2 MSH3 (MutSbeta)	3/14	1.5825925432177543E-5	0.000174085179753952	RPA3;RPA1;RPA2
P18887	XRCC1	DNA repair protein XRCC1	0.834951	0.917487	-0.124241	Conserved		Reactome pathways 2024	Mismatch Repair (MMR) Directed by MSH2 MSH6 (MutSalpha)	3/14	1.5825925432177543E-5	0.000174085179753952	RPA3;RPA1;RPA2
Q7Z6I8	C5orf24	UPF0461 protein C5orf24	0.592247	0.917625	-0.124023	Conserved		Reactome pathways 2024	Diseases Associated With Glycosaminoglycan Metabolism	4/41	1.4134633784342211E-5	0.000174085179753952	SDC4;SDC2;GPC1;SDC1
Q15058	KIF14	Kinesin-like protein KIF14	0.405108	0.919227	-0.121508	Conserved		Reactome pathways 2024	Mitotic Anaphase	7/221	1.4650110082561067E-5	0.000174085179753952	TUBB2A;TUBA3C;CHMP3;PDS5B;EMD;CKAP5;TMPO
Q9Y496	KIF3A	Kinesin-like protein KIF3A	0.73007	0.921796	-0.117481	Conserved		Reactome pathways 2024	Mitotic Metaphase and Anaphase	7/222	1.5084100149850054E-5	0.000174085179753952	TUBB2A;TUBA3C;CHMP3;PDS5B;EMD;CKAP5;TMPO
Q01196	RUNX1	Runt-related transcription factor 1	0.657513	0.928732	-0.106665	Conserved		Reactome pathways 2024	SARS-CoV-2 Infection	8/313	1.650895594371299E-5	0.00017773471718125	SDC4;SDC2;GPC1;RPN1;CHMP3;SDC1;ISG15;DDOST
O60264	SMARCA5	SWI/SNF-related matrix-associated actin-dependent regulator of chromatin subfamily A member 5	0.654383	0.931208	-0.102825	Conserved		Reactome pathways 2024	Retinoid Metabolism and Transport	4/44	1.879354157329729E-5	0.000198115250751842	SDC4;SDC2;GPC1;SDC1
P00387	CYB5R3	NADH-cytochrome b5 reductase 3	0.405438	0.941746	-0.0865904	Conserved		Reactome pathways 2024	Processive Synthesis on the Lagging Strand	3/15	1.9731332115943736E-5	0.00019968108101335	RPA3;RPA1;RPA2
Q96BD5	PHF21A	PHD finger protein 21A	0.813856	0.94204	-0.0861405	Conserved		Reactome pathways 2024	Mismatch Repair	3/15	1.9731332115943736E-5	0.00019968108101335	RPA3;RPA1;RPA2
P35052	GPC1	Glypican-1	0.89245	0.956005	-0.0649104	Conserved		Reactome pathways 2024	Translesion Synthesis by REV1	3/16	2.4222021168103504E-5	0.000240320445314909	RPA3;RPA1;RPA2
Q9HC78	ZBTB20	Zinc finger and BTB domain-containing protein 20	0.879992	0.960747	-0.0577717	Conserved		Reactome pathways 2024	Developmental Biology	16/1385	2.6036003412190756E-5	0.000249691679262862	CBFB;SDC2;CHD4;FOXL2;DARS1;RUNX1;TBX2;AIMP1;TUBB2A;TUBA3C;QARS1;EPRS1;SIN3A;H2BC21;GPC1;IARS1
P82933	MRPS9	Small ribosomal subunit protein uS9m	0.928445	0.962732	-0.0547936	Conserved		Reactome pathways 2024	DNA Damage Bypass	4/48	2.664693810315134E-5	0.000249691679262862	RPA3;RPA1;RPA2;ISG15
O14529	CUX2	Homeobox protein cut-like 2	0.969309	0.982034	-0.0261548	Conserved		Reactome pathways 2024	Metabolism of Fat-Soluble Vitamins	4/48	2.664693810315134E-5	0.000249691679262862	SDC4;SDC2;GPC1;SDC1
Q9NTI5	PDS5B	Sister chromatid cohesion protein PDS5 homolog B	0.766889	0.989158	-0.0157277	Conserved		GO Biological Process 2025	Regulation of DNA-templated Transcription (GO:0006355)	23/2139	8.870806788887637E-7	0.000253705074162186	ZNF384;XRCC6;ZFHX3;DR1;CBFB;XRCC5;ZNF281;ZBTB10;SMARCA5;TRIP4;CHD4;RSF1;FOXL2;ZFHX4;RUNX1;TBX2;COL1A1;CUX2;QARS1;CUX1;SIN3A;ZKSCAN1;TEAD3
Q13207	TBX2	T-box transcription factor TBX2	0.967756	0.990745	-0.0134141	Conserved		Reactome pathways 2024	Removal of the Flap Intermediate From the C-strand	3/17	2.9336526015324558E-5	0.000260426002872881	RPA3;RPA1;RPA2
P49916	LIG3	DNA ligase 3	0.998352	0.999139	-0.0012428	Conserved		Reactome pathways 2024	Translesion Synthesis by POLI	3/17	2.9336526015324558E-5	0.000260426002872881	RPA3;RPA1;RPA2
Q6DD88	ATL3	Atlastin-3	0.971178	1.00523	0.00753077	Conserved		Reactome pathways 2024	Translesion Synthesis by POLK	3/17	2.9336526015324558E-5	0.000260426002872881	RPA3;RPA1;RPA2
Q15650	TRIP4	Activating signal cointegrator 1	0.987412	1.00691	0.00993975	Conserved		Reactome pathways 2024	Chondroitin Sulfate Dermatan Sulfate Metabolism	4/50	3.136788842550243E-5	0.000273657785229383	SDC4;SDC2;GPC1;SDC1
P05161	ISG15	Ubiquitin-like protein ISG15	0.945425	1.01118	0.0160428	Conserved		Reactome pathways 2024	Nonhomologous End-Joining (NHEJ)	4/51	3.394523651012473E-5	0.000286271494568718	XRCC6;HERC2;XRCC5;H2BC21
Q13885	TUBB2A	Tubulin beta-2A chain	0.836327	1.02924	0.0415856	Conserved		Reactome pathways 2024	SUMO E3 Ligases SUMOylate Target Proteins	6/170	3.391147619728733E-5	0.000286271494568718	TOP2A;TOP2B;HERC2;SIN3A;RPA1;FOXL2
P31431	SDC4	Syndecan-4	0.947514	1.03257	0.0462451	Conserved		Reactome pathways 2024	Processive Synthesis on the C-strand of the Telomere	3/19	4.158901702481721E-5	0.000334032422453293	RPA3;RPA1;RPA2
Q16778	H2BC21	Histone H2B type 2-E	0.614956	1.04389	0.0619663	Conserved		Reactome pathways 2024	Translesion Synthesis by POLH	3/19	4.158901702481721E-5	0.000334032422453293	RPA3;RPA1;RPA2
P68431	H3C1	Histone H3.1	0.572246	1.06154	0.0861632	Conserved		Reactome pathways 2024	SUMOylation	6/176	4.1181743649762555E-5	0.000334032422453293	TOP2A;TOP2B;HERC2;SIN3A;RPA1;FOXL2
P58012	FOXL2	Forkhead box protein L2	0.904615	1.06394	0.089413	Conserved		Reactome pathways 2024	Hemostasis	11/707	4.22575357696772E-5	0.00033409864217901	COL1A1;TUBB2A;TUBA3C;SDC4;SIN3A;KIF3A;SDC2;GPC1;SDC1;MIF;PHF21A
Q96T23	RSF1	Remodeling and spacing factor 1	0.76433	1.07095	0.0988862	Conserved		Reactome pathways 2024	Nucleotide Excision Repair	5/108	4.389484699145253E-5	0.000341704501194999	RPA3;RPA1;XRCC1;RPA2;LIG3
Q15911	ZFHX3	Zinc finger homeobox protein 3	0.711024	1.08167	0.11326	Conserved		WikiPathways 2024 Human	ATR Signaling WP3875	3/11	7.229696034726928E-6	0.000350196933429771	RPA3;RPA1;RPA2
P47897	QARS1	Glutamine--tRNA ligase	0.671877	1.08235	0.114168	Conserved		WikiPathways 2024 Human	Nucleotide Excision Repair In Xeroderma Pigmentosum WP5114	5/75	7.45099858361216E-6	0.000350196933429771	RPA3;RPA1;XRCC1;RPA2;LIG3
Q9Y3E7	CHMP3	Charged multivesicular body protein 3	0.634446	1.08389	0.116218	Conserved		Reactome pathways 2024	RSV-host Interactions	5/109	4.5877264413201195E-5	0.000351725693834542	SDC4;SDC2;GPC1;SDC1;ISG15
P39880	CUX1	Homeobox protein cut-like 1	0.579222	1.10451	0.143407	Conserved		Reactome pathways 2024	Lagging Strand Synthesis	3/20	4.880197900504531E-5	0.000368564199650043	RPA3;RPA1;RPA2
O95714	HERC2	E3 ubiquitin-protein ligase HERC2	0.380647	1.13737	0.185707	Conserved		Reactome pathways 2024	Heparan Sulfate Heparin (HS-GAG) Metabolism	4/57	5.278977419516018E-5	0.000387125010764508	SDC4;SDC2;GPC1;SDC1
P27694	RPA1	Replication protein A 70 kDa DNA-binding subunit	0.568318	1.13972	0.188682	Conserved		Reactome pathways 2024	Meiotic Recombination	4/57	5.278977419516018E-5	0.000387125010764508	H2BC21;RPA3;RPA1;RPA2
Q9NX14	NDUFB11	NADH dehydrogenase [ubiquinone] 1 beta subcomplex subunit 11, mitochondrial	0.665466	1.14848	0.199723	Conserved		Reactome pathways 2024	PCNA-Dependent Long Patch Base Excision Repair	3/21	5.678871416682245E-5	0.000410501276691602	RPA3;RPA1;RPA2
P50402	EMD	Emerin	0.538595	1.16315	0.218036	Conserved		Reactome pathways 2024	Non-integrin membrane-ECM Interactions	4/59	6.049466386091497E-5	0.000431130984698915	COL1A1;SDC4;SDC2;SDC1
Q86UP3	ZFHX4	Zinc finger homeobox protein 4	0.362157	1.17197	0.228941	Conserved		Reactome pathways 2024	HDR Through Homologous Recombination (HRR) or Single Strand Annealing (SSA)	5/116	6.176786497894275E-5	0.000434090828879792	HERC2;H2BC21;RPA3;RPA1;RPA2
Q01658	DR1	Protein Dr1	0.747991	1.18337	0.242896	Conserved		BioPlanet 2019	ATR activation in response to replication stress	3/15	1.9731332115943736E-5	0.000526168856425166	RPA3;RPA1;RPA2
Q6IBW4	NCAPH2	Condensin-2 complex subunit H2	0.191267	1.18357	0.243145	Conserved		BioPlanet 2019	Lagging strand processive biosynthesis	3/15	1.9731332115943736E-5	0.000526168856425166	RPA3;RPA1;RPA2
P35244	RPA3	Replication protein A 14 kDa subunit	0.579515	1.19362	0.255349	Conserved		WikiPathways 2024 Human	Retinoblastoma Gene In Cancer WP2446	5/87	1.5426796235678442E-5	0.000543794567307665	TOP2A;SIN3A;RPA3;RPA1;RPA2
P17029	ZKSCAN1	Zinc finger protein with KRAB and SCAN domains 1	0.424379	1.20466	0.268627	Conserved		Reactome pathways 2024	Metabolism of Vitamins and Cofactors	6/198	7.922093534847752E-5	0.000549120455977118	NNMT;CYB5R3;SDC4;SDC2;GPC1;SDC1
Q9H147	DNTTIP1	Deoxynucleotidyltransferase terminal-interacting protein 1	0.397042	1.23711	0.306969	Conserved		BioPlanet 2019	Gap-filling DNA repair biosynthesis and ligation in global genomic nucleotide excision repair	3/16	2.4222021168103504E-5	0.000581328508034484	RPA3;RPA1;RPA2
P15927	RPA2	Replication protein A 32 kDa subunit	0.333685	1.25992	0.333335	Conserved		BioPlanet 2019	Chondroitin sulfate/dermatan sulfate metabolism	4/48	2.664693810315134E-5	0.000581387740432392	SDC4;SDC2;GPC1;SDC1
Q9P0I2	EMC3	ER membrane protein complex subunit 3	0.481784	1.27053	0.345431	Conserved		Reactome pathways 2024	RUNX1 Regulates Genes Involved in Megakaryocyte Differentiation and Platelet Function	4/65	8.85386526402198E-5	0.000605412949134475	CBFB;SIN3A;H2BC21;RUNX1
P21980	TGM2	Protein-glutamine gamma-glutamyltransferase 2	0.293355	1.27579	0.351389	Conserved		Reactome pathways 2024	Metabolism of Proteins	19/2067	9.336957418843659E-5	0.000629933393857985	TOP2A;TOP2B;SDC2;RPN1;RPA1;FOXL2;DDOST;DARS1;AIMP1;MRPS9;HERC2;TUBB2A;TUBA3C;QARS1;EPRS1;SIN3A;H2BC21;IARS1;COPE
P02452	COL1A1	Collagen alpha-1(I) chain	0.359394	1.27743	0.35324	Conserved		Reactome pathways 2024	Resolution of AP Sites via the Multiple-Nucleotide Patch Replacement Pathway	3/25	9.719650524080561E-5	0.000647124100682205	RPA3;RPA1;RPA2
P40261	NNMT	Nicotinamide N-methyltransferase	0.496056	1.28336	0.359929	Conserved		BioPlanet 2019	Heparan sulfate/heparin glycosaminoglycan (HS-GAG) metabolism	4/52	3.667433622635332E-5	0.000677064668794215	SDC4;SDC2;GPC1;SDC1
Q69YI7	NAIF1	Nuclear apoptosis-inducing factor 1	0.39566	1.28929	0.366581	Conserved		BioPlanet 2019	Chromosome maintenance	5/103	3.495571092383986E-5	0.000677064668794215	RPA3;SMARCA5;RPA1;RPA2;RSF1
P42166	TMPO	Lamina-associated polypeptide 2, isoform alpha	0.427278	1.30397	0.382914	Conserved		Reactome pathways 2024	Respiratory Syncytial Virus Infection Pathway	5/133	1.1805739611263949E-4	0.000775805745883059	SDC4;SDC2;GPC1;SDC1;ISG15
P14174	MIF	Macrophage migration inhibitory factor	0.431396	1.36903	0.453157	Conserved		BioPlanet 2019	Dual incision reaction in GG-NER	3/20	4.880197900504531E-5	0.000836605354372205	RPA3;RPA1;RPA2
P0DPH7;P0DPH8	TUBA3C;TUBA3D	Tubulin alpha-3C chain;Tubulin alpha-3D chain	0.0810386	1.46022	0.546181	Conserved		GO Biological Process 2025	Positive Regulation of RNA Biosynthetic Process (GO:1902680)	11/555	4.443942368325582E-6	0.00084731167822741	TOP2A;COL1A1;TOP2B;XRCC6;ZFHX3;ZNF281;TRIP4;CHD4;RSF1;FOXL2;RUNX1
P00338	LDHA	L-lactate dehydrogenase A chain	0.00654744	1.97799	0.984035	GOI		Reactome pathways 2024	G2 M Checkpoints	5/137	1.3570058267247696E-4	0.000858306185403416	HERC2;H2BC21;RPA3;RPA1;RPA2
P06307	CCK	Cholecystokinin	0.0064489	3.16853	1.66381	GOI		GO Molecular Function 2025	aminoacyl-tRNA Ligase Activity (GO:0004812)	4/38	1.0386929733959175E-5	0.00100753218419404	QARS1;EPRS1;IARS1;DARS1
Q14320;Q9Y247	FAM50A;FAM50B	Protein FAM50A;Protein FAM50B	1.63072e-06	10.8664	3.4418	GOI		Reactome pathways 2024	Recognition of DNA Damage by PCNA-containing Replication Complex	3/30	1.693722427413636E-4	0.00104515066862353	RPA3;RPA1;RPA2
								Reactome pathways 2024	HSF1 Activation	3/30	1.693722427413636E-4	0.00104515066862353	RPA3;RPA1;RPA2
								Reactome pathways 2024	Sealing of the Nuclear Envelope (NE) by ESCRT-III	3/31	1.870359038989588E-4	0.00111743829503501	TUBA3C;TUBB2A;CHMP3
								Reactome pathways 2024	Cell Surface Interactions at the Vascular Wall	6/233	1.9280854431857599E-4	0.00112139222327815	COL1A1;SDC4;SDC2;GPC1;SDC1;MIF
								Reactome pathways 2024	DNA Strand Elongation	3/32	2.0585251794275807E-4	0.00118365197817085	RPA3;RPA1;RPA2
								GO Biological Process 2025	tRNA Aminoacylation for Protein Translation (GO:0006418)	4/36	8.334015310359583E-6	0.00119176418938142	QARS1;EPRS1;IARS1;DARS1
								BioPlanet 2019	Mismatch repair	3/23	7.522893668556878E-5	0.0012036629869691	RPA3;RPA1;RPA2
								GO Biological Process 2025	Negative Regulation of Transcription by RNA Polymerase II (GO:0000122)	12/732	1.0809796151891624E-5	0.0012366406797764	ZFHX3;DR1;CUX2;CBFB;CUX1;SIN3A;ZNF281;ZBTB10;ZBTB20;PHF21A;RUNX1;TBX2
								Reactome pathways 2024	Activation of the Pre-Replicative Complex	3/33	2.2585422985745818E-4	0.0012840701158188	RPA3;RPA1;RPA2
								Reactome pathways 2024	Telomere C-strand (Lagging Strand) Synthesis	3/34	2.4707280872563494E-4	0.00138909823572412	RPA3;RPA1;RPA2
								Reactome pathways 2024	Transcriptional Regulation by RUNX3	4/86	2.623451250983908E-4	0.00142793922312824	ZFHX3;CBFB;TEAD3;RUNX1
								Reactome pathways 2024	Factors Involved in Megakaryocyte Development and Platelet Production	5/158	2.637642834378479E-4	0.00142793922312824	TUBB2A;TUBA3C;SIN3A;KIF3A;PHF21A
								Reactome pathways 2024	Impaired BRCA2 Binding to RAD51	3/35	2.695396503734696E-4	0.00143565329567342	RPA3;RPA1;RPA2
								GO Molecular Function 2025	Sequence-Specific Double-Stranded DNA Binding (GO:1990837)	11/706	4.171863746327425E-5	0.00157120861328974	ZNF384;XRCC6;ZFHX3;CUX2;CUX1;XRCC5;ZNF281;ZBTB20;FOXL2;RUNX1;TBX2
								GO Molecular Function 2025	Sequence-Specific DNA Binding (GO:0043565)	11/718	4.859408082339405E-5	0.00157120861328974	ZNF384;XRCC6;CUX2;CBFB;CUX1;XRCC5;ZNF281;ZBTB10;ZBTB20;FOXL2;TBX2
								Reactome pathways 2024	Meiosis	4/89	2.9920027915116503E-4	0.00157206612139485	H2BC21;RPA3;RPA1;RPA2
								Reactome pathways 2024	Metabolism of Amino Acids and Derivatives	7/358	3.0136445410138555E-4	0.00157206612139485	AIMP1;NNMT;QARS1;EPRS1;IARS1;DARS1;SLC25A13
								Reactome pathways 2024	Activation of ATR in Response to Replication Stress	3/37	3.1834185491771164E-4	0.00162708059180163	RPA3;RPA1;RPA2
								Reactome pathways 2024	HDR Through Single Strand Annealing (SSA)	3/37	3.1834185491771164E-4	0.00162708059180163	RPA3;RPA1;RPA2
								Reactome pathways 2024	Telomere Maintenance	4/92	3.3963117035689993E-4	0.00171853372200591	H2BC21;RPA3;RPA1;RPA2
								Reactome pathways 2024	Fanconi Anemia Pathway	3/38	3.447381669241899E-4	0.00172710408379841	RPA3;RPA1;RPA2
								Reactome pathways 2024	Cell Cycle Checkpoints	6/261	3.544837646699389E-4	0.00174144451381542	HERC2;H2BC21;RPA3;RPA1;RPA2;CKAP5
								Reactome pathways 2024	Generic Transcription Pathway	13/1230	4.004173194595176E-4	0.00193567099511327	ATF2;ZFHX3;CBFB;RPA1;RPA2;CHD4;RUNX1;COL1A1;SIN3A;H2BC21;RPA3;ZKSCAN1;TEAD3
								Reactome pathways 2024	Presynaptic Phase of Homologous DNA Pairing and Strand Exchange	3/40	4.0167085866975067E-4	0.00193567099511327	RPA3;RPA1;RPA2
								BioPlanet 2019	Extension of telomeres	3/28	1.373733037266288E-4	0.00193938781731711	RPA3;RPA1;RPA2
								Reactome pathways 2024	Defective Homologous Recombination Repair (HRR) Due to BRCA2 Loss of Function	3/41	4.3226601857036616E-4	0.00202524634626486	RPA3;RPA1;RPA2
								Reactome pathways 2024	Diseases of DNA Double-Strand Break Repair	3/41	4.3226601857036616E-4	0.00202524634626486	RPA3;RPA1;RPA2
								Reactome pathways 2024	Dual Incision in GG-NER	3/41	4.3226601857036616E-4	0.00202524634626486	RPA3;RPA1;RPA2
								BioPlanet 2019	Homologous recombination	3/29	1.5282901097287156E-4	0.00203772014630495	RPA3;RPA1;RPA2
								Reactome pathways 2024	Visual Phototransduction	4/99	4.4897938440283585E-4	0.00208425292209022	SDC4;SDC2;GPC1;SDC1
								WikiPathways 2024 Human	DNA Mismatch Repair WP531	3/23	7.522893668556878E-5	0.00212145601453303	RPA3;RPA1;RPA2
								BioPlanet 2019	Activation of the pre-replicative complex	3/30	1.693722427413636E-4	0.00213943885568038	RPA3;RPA1;RPA2
								Reactome pathways 2024	COPI-dependent Golgi-to-ER Retrograde Traffic	4/101	4.843463512385847E-4	0.00222799321569748	TUBB2A;TUBA3C;KIF3A;COPE
								BioPlanet 2019	DNA strand elongation	3/31	1.870359038989588E-4	0.0022444308467875	RPA3;RPA1;RPA2
								Reactome pathways 2024	Formation of Incision Complex in GG-NER	3/43	4.978582504294336E-4	0.00224925245283297	RPA3;RPA1;RPA2
								Reactome pathways 2024	Homologous DNA Pairing and Strand Exchange	3/43	4.978582504294336E-4	0.00224925245283297	RPA3;RPA1;RPA2
								Reactome pathways 2024	Gene Expression (Transcription)	15/1615	5.382384582068413E-4	0.00241016513143948	ATF2;ZFHX3;DR1;CBFB;SMARCA5;RPA1;RPA2;CHD4;RUNX1;COL1A1;SIN3A;H2BC21;RPA3;ZKSCAN1;TEAD3
								BioPlanet 2019	Global genomic nucleotide excision repair (GG-NER)	3/33	2.2585422985745818E-4	0.00246386432571772	RPA3;RPA1;RPA2
								BioPlanet 2019	SMAD2/3 nuclear pathway	4/82	2.1843269488767183E-4	0.00246386432571772	ATF2;CBFB;SIN3A;RUNX1
								BioPlanet 2019	ECM-receptor interaction	4/84	2.3966578431252388E-4	0.00250086035804372	COL1A1;SDC4;SDC2;SDC1
								Reactome pathways 2024	Signaling by Rho GTPases	9/672	6.654722562945119E-4	0.00290283587659502	FARP1;TUBB2A;TUBA3C;H2BC21;KIF14;EMC3;EMD;CKAP5;TMPO
								Reactome pathways 2024	Mitotic Prophase	4/111	6.915141648393073E-4	0.00299065100349307	H2BC21;NCAPH2;EMD;TMPO
								Reactome pathways 2024	Signaling by Rho GTPases, Miro GTPases and RHOBTB3	9/688	7.866322128666467E-4	0.00337318559076714	FARP1;TUBB2A;TUBA3C;H2BC21;KIF14;EMC3;EMD;CKAP5;TMPO
								Reactome pathways 2024	Diseases of DNA Repair	3/51	8.229855387419517E-4	0.00344600776068324	RPA3;RPA1;RPA2
								Reactome pathways 2024	Extension of Telomeres	3/51	8.229855387419517E-4	0.00344600776068324	RPA3;RPA1;RPA2
								Reactome pathways 2024	Intra-Golgi and Retrograde Golgi-to-ER Traffic	5/204	8.451712183096103E-4	0.00350538226610379	TUBB2A;TUBA3C;CUX1;KIF3A;COPE
								Reactome pathways 2024	DNA Replication Pre-Initiation	4/118	8.694562985420358E-4	0.00357678769969325	H2BC21;RPA3;RPA1;RPA2
								GO Molecular Function 2025	Transcription Cis-Regulatory Region Binding (GO:0000976)	9/548	1.4945515361587935E-4	0.00362428747518507	XRCC6;ZFHX3;CUX2;CUX1;XRCC5;ZNF281;ZBTB10;ZBTB20;RUNX1
								Reactome pathways 2024	Nucleosome Assembly	3/53	9.210215770968808E-4	0.00369870569850017	H2BC21;SMARCA5;RSF1
								Reactome pathways 2024	Deposition of New CENPA-containing Nucleosomes at the Centromere	3/53	9.210215770968808E-4	0.00369870569850017	H2BC21;SMARCA5;RSF1
								Reactome pathways 2024	Intraflagellar Transport	3/53	9.210215770968808E-4	0.00369870569850017	TUBB2A;TUBA3C;KIF3A
								Reactome pathways 2024	Estrogen-dependent Gene Expression	4/121	9.547771994859785E-4	0.00380407293653468	ATF2;CBFB;H2BC21;RUNX1
								Reactome pathways 2024	RNA Polymerase II Transcription	13/1360	0.0010274128953199695	0.00399900711563003	ATF2;ZFHX3;CBFB;RPA1;RPA2;CHD4;RUNX1;COL1A1;SIN3A;H2BC21;RPA3;ZKSCAN1;TEAD3
								GO Cellular component 2025	Nucleus (GO:0005634)	32/4879	1.5336014413318448E-4	0.00414223428393602	TOP2A;TOP2B;NAIF1;ZBTB20;CHD4;RSF1;PDS5B;HERC2;CUX2;TUBA3C;CUX1;SIN3A;H2BC21;TGM2;TMPO;ZNF384;XRCC6;ZFHX3;XRCC5;ZNF281;NCAPH2;DNTTIP1;ZBTB10;SMARCA5;XRCC1;TRIP4;FOXL2;ISG15;ZFHX4;RUNX1;TBX2;TUBB2A
								GO Cellular component 2025	Lysosomal Lumen (GO:0043202)	4/86	2.623451250983908E-4	0.00414223428393602	SDC4;SDC2;GPC1;SDC1
								GO Cellular component 2025	Vacuolar Lumen (GO:0005775)	5/163	3.0457605028941356E-4	0.00414223428393602	CYB5R3;SDC4;SDC2;GPC1;SDC1
								KEGG 2021 Human	Mismatch repair	3/23	7.522893668556878E-5	0.00427680102043089	RPA3;RPA1;RPA2
								KEGG 2021 Human	Aminoacyl-tRNA biosynthesis	4/66	9.399562682265701E-5	0.00427680102043089	QARS1;EPRS1;IARS1;DARS1
								Reactome pathways 2024	Resolution of Sister Chromatid Cohesion	4/126	0.0011098213276690657	0.00428679077710341	TUBB2A;TUBA3C;PDS5B;CKAP5
								Reactome pathways 2024	Reproduction	4/127	0.0011428252271817117	0.00434789146581914	H2BC21;RPA3;RPA1;RPA2
								Reactome pathways 2024	Glycosaminoglycan Metabolism	4/127	0.0011428252271817117	0.00434789146581914	SDC4;SDC2;GPC1;SDC1
								GO Molecular Function 2025	Telomeric DNA Binding (GO:0042162)	3/35	2.695396503734696E-4	0.00435755768103775	XRCC6;XRCC5;ZBTB10
								GO Biological Process 2025	Negative Regulation of RNA Biosynthetic Process (GO:1902679)	9/470	4.638571443063949E-5	0.00442210477572096	XRCC6;QARS1;SIN3A;XRCC5;ZNF281;CHD4;RSF1;FOXL2;TBX2
								Reactome pathways 2024	Transcriptional Regulation of Granulopoiesis	3/58	0.0011976368502108225	0.00452241974781101	CBFB;H2BC21;RUNX1
								BioPlanet 2019	G2/M checkpoints	3/43	4.978582504294336E-4	0.00459561461934861	RPA3;RPA1;RPA2
								BioPlanet 2019	Beta-3 integrin cell surface interactions	3/43	4.978582504294336E-4	0.00459561461934861	COL1A1;SDC4;SDC1
								Reactome pathways 2024	Recruitment and ATM-med Phosphorylation of Repair and Signaling Proteins at DNA Double Strand Breaks	3/60	0.0013213934561634192	0.00484510933926587	HERC2;H2BC21;SMARCA5
								Reactome pathways 2024	HDACs Deacetylate Histones	3/60	0.0013213934561634192	0.00484510933926587	H2BC21;CHD4;PHF21A
								WikiPathways 2024 Human	DNA IR Damage And Cellular Response Via ATR WP4016	4/81	2.0834087489778419E-4	0.00489601056009792	HERC2;XRCC5;RPA1;RPA2
								Reactome pathways 2024	DNA Double Strand Break Response	3/61	0.0013861733228463986	0.00504606979395883	HERC2;H2BC21;SMARCA5
								GO Cellular component 2025	Golgi Lumen (GO:0005796)	4/99	4.4897938440283585E-4	0.00508843302323214	SDC4;SDC2;GPC1;SDC1
								Reactome pathways 2024	Golgi-to-ER Retrograde Transport	4/135	0.0014320779218588869	0.00517593877471854	TUBB2A;TUBA3C;KIF3A;COPE
								Reactome pathways 2024	Kinesins	3/62	0.0014529173598998176	0.00521401549013693	TUBB2A;TUBA3C;KIF3A
								GO Biological Process 2025	tRNA Aminoacylation (GO:0043039)	3/22	6.558568221732814E-5	0.00535928717547309	EPRS1;QARS1;IARS1
								Reactome pathways 2024	Dual Incision in TC-NER	3/63	0.0015216475319313873	0.00538429126683413	RPA3;RPA1;RPA2
								Reactome pathways 2024	Mitotic G1 Phase and G1 S Transition	4/139	0.0015943092188747006	0.00560222544965693	TOP2A;RPA3;RPA1;RPA2
								BioPlanet 2019	Glycosaminoglycan metabolism	4/110	6.683982067482463E-4	0.00572912748641353	SDC4;SDC2;GPC1;SDC1
								Reactome pathways 2024	Chromatin Modifying Enzymes	5/238	0.0016744214966182374	0.00577728230003949	ATF2;DR1;H2BC21;CHD4;PHF21A
								Reactome pathways 2024	Chromatin Organization	5/238	0.0016744214966182374	0.00577728230003949	ATF2;DR1;H2BC21;CHD4;PHF21A
								Reactome pathways 2024	DNA Replication	4/143	0.0017689232588371264	0.00604780519575395	H2BC21;RPA3;RPA1;RPA2
								GO Molecular Function 2025	Double-Stranded DNA Binding (GO:0003690)	9/651	5.301080037191786E-4	0.00642755954509504	ZNF384;XRCC6;CUX2;CUX1;XRCC5;ZNF281;ZBTB20;FOXL2;TBX2
								Reactome pathways 2024	Post-translational Protein Modification	13/1457	0.0019152149810225587	0.00646065853598276	TOP2A;TOP2B;SDC2;RPN1;RPA1;FOXL2;DDOST;HERC2;TUBB2A;TUBA3C;SIN3A;H2BC21;COPE
								Reactome pathways 2024	Diseases of Glycosylation	4/146	0.0019082997482563996	0.00646065853598276	SDC4;SDC2;GPC1;SDC1
								BioPlanet 2019	Malaria	3/51	8.229855387419517E-4	0.00659236267261142	SDC4;SDC2;SDC1
								Reactome pathways 2024	HDR Through Homologous Recombination (HRR)	3/69	0.001976929589617833	0.00662467796256042	RPA3;RPA1;RPA2
								Reactome pathways 2024	S Phase	4/150	0.0021057404410557215	0.00691886144918308	RPA3;RPA1;RPA2;PDS5B
								Reactome pathways 2024	Translocation of SLC2A4 (GLUT4) to the Plasma Membrane	3/71	0.002145526739967885	0.00700410664789516	TUBB2A;TUBA3C;KIF3A
								BioPlanet 2019	Meiotic recombination	3/54	9.726931407102555E-4	0.00729519855532691	RPA3;RPA1;RPA2
								GO Biological Process 2025	DNA Metabolic Process (GO:0006259)	7/302	1.0624774970588768E-4	0.00759671410397096	TOP2A;TOP2B;XRCC6;XRCC5;RPA3;SMARCA5;PDS5B
								WikiPathways 2024 Human	DNA Replication WP466	3/42	4.6431898126753974E-4	0.00795907408548812	RPA3;RPA1;RPA2
								WikiPathways 2024 Human	Nucleotide Excision Repair WP4753	3/44	5.329119798910035E-4	0.00795907408548812	RPA3;RPA1;RPA2
								Reactome pathways 2024	Positive Epigenetic Regulation of rRNA Expression	3/75	0.002508917046494559	0.00808606385685507	H2BC21;SMARCA5;CHD4
								BioPlanet 2019	Nucleotide excision repair	3/58	0.0011976368502108225	0.00829759654486568	RPA3;RPA1;RPA2
								BioPlanet 2019	Cell cycle	7/453	0.0012100661627929127	0.00829759654486568	TOP2A;RPA3;SMARCA5;RPA1;RPA2;RSF1;CKAP5
								Reactome pathways 2024	NoRC Negatively Regulates rRNA Expression	3/76	0.0026053311498374695	0.00834365545454278	SIN3A;H2BC21;SMARCA5
								BioPlanet 2019	Telomere maintenance	3/59	0.001258555490789982	0.00839036993859988	RPA3;RPA1;RPA2
								Reactome pathways 2024	Regulation of TP53 Activity	4/160	0.0026603071324779117	0.00846613464801146	RPA3;RPA1;RPA2;CHD4
								GO Biological Process 2025	Regulation of Dendrite Morphogenesis (GO:0048814)	3/29	1.5282901097287156E-4	0.00874181942764825	CUX2;CUX1;SDC2
								GO Cellular component 2025	Intracellular Membrane-Bounded Organelle (GO:0043231)	33/5597	9.151730443506487E-4	0.00889025243083487	TOP2A;TOP2B;NAIF1;ZBTB20;CHD4;RSF1;PDS5B;HERC2;CUX2;TUBA3C;CUX1;SIN3A;H2BC21;TGM2;TMPO;ZNF384;XRCC6;ZFHX3;XRCC5;ZNF281;NCAPH2;DNTTIP1;ZBTB10;SMARCA5;XRCC1;TRIP4;FOXL2;ISG15;ZFHX4;DDOST;RUNX1;TBX2;TUBB2A
								KEGG 2021 Human	DNA replication	3/36	2.932857800566364E-4	0.00889633532838463	RPA3;RPA1;RPA2
								BioPlanet 2019	Mitotic G1-G1/S phases	4/135	0.0014320779218588869	0.00904470266437191	TOP2A;RPA3;RPA1;RPA2
								WikiPathways 2024 Human	HDAC6 Interactions In The Central Nervous System WP5426	4/112	7.151910092419681E-4	0.0091674483911925	XRCC6;TUBA3C;ISG15;MIF
								Reactome pathways 2024	PKR-mediated Signaling	3/80	0.003013791596693932	0.00941344782671067	TUBB2A;TUBA3C;ISG15
								BioPlanet 2019	Carbohydrate metabolism	5/235	0.0015837589526114715	0.00950255371566882	SDC4;SDC2;GPC1;SDC1;SLC25A13
								KEGG 2021 Human	Homologous recombination	3/41	4.3226601857036616E-4	0.00983405192247583	RPA3;RPA1;RPA2
								Reactome pathways 2024	Negative Epigenetic Regulation of rRNA Expression	3/82	0.0032319448516046814	0.0100329085577421	SIN3A;H2BC21;SMARCA5
								GO Cellular component 2025	Spindle (GO:0005819)	5/227	0.001359681393623131	0.0102731483073747	DR1;TUBB2A;KIF3A;EMD;CKAP5
								Reactome pathways 2024	Regulation of HSF1-mediated Heat Shock Response	3/83	0.0033445605297436356	0.0102768300764743	RPA3;RPA1;RPA2
								GO Molecular Function 2025	DNA-binding Transcription Repressor Activity, RNA Polymerase II-specific (GO:0001227)	5/210	9.622440887901499E-4	0.0103708529569605	ZFHX3;ZNF281;ZBTB10;ZBTB20;TBX2
								BioPlanet 2019	Telomerase regulation	3/67	0.0018168583238328921	0.0103820475647593	XRCC6;SIN3A;XRCC5
								Reactome pathways 2024	RUNX1 Regulates Transcription of Genes Involved in Differentiation of HSCs	3/85	0.0035769503158224153	0.0109032340952177	CBFB;H2BC21;RUNX1
								KEGG 2021 Human	Nucleotide excision repair	3/47	6.47436269275984E-4	0.0110643844755791	RPA3;RPA1;RPA2
								KEGG 2021 Human	Fanconi anemia pathway	3/54	9.726931407102555E-4	0.0110643844755791	RPA3;RPA1;RPA2
								KEGG 2021 Human	Proteoglycans in cancer	5/205	8.639024335661722E-4	0.0110643844755791	COL1A1;SDC4;SDC2;GPC1;SDC1
								Reactome pathways 2024	Separation of Sister Chromatids	4/177	0.0038201547892737398	0.0115059424010268	TUBB2A;TUBA3C;PDS5B;CKAP5
								Reactome pathways 2024	RHO GTPase Effectors	5/291	0.0039829198110327155	0.0118550436728385	TUBB2A;TUBA3C;H2BC21;KIF14;CKAP5
								Reactome pathways 2024	Epigenetic Regulation of Gene Expression	5/291	0.0039829198110327155	0.0118550436728385	DR1;SIN3A;H2BC21;SMARCA5;CHD4
								Reactome pathways 2024	Organelle Biogenesis and Maintenance	5/297	0.00434144771837497	0.0126981071994088	ATF2;TUBB2A;TUBA3C;KIF3A;CKAP5
								Reactome pathways 2024	Regulation of TP53 Activity Through Phosphorylation	3/92	0.0044670845779433395	0.0129904873358582	RPA3;RPA1;RPA2
								Reactome pathways 2024	Recruitment of NuMA to Mitotic Centrosomes	3/94	0.0047438230901011855	0.0136384913840409	TUBB2A;TUBA3C;CKAP5
								GO Molecular Function 2025	RNA Polymerase II Transcription Regulatory Region Sequence-Specific DNA Binding (GO:0000977)	12/1236	0.0014365713191345853	0.0139347417956054	ZFHX3;CUX2;CUX1;ZNF281;ZBTB10;ZBTB20;FOXL2;ZFHX4;ZKSCAN1;TEAD3;RUNX1;TBX2
								Reactome pathways 2024	Asparagine N-linked Glycosylation	5/306	0.0049216998091250195	0.0140699440871031	TUBB2A;TUBA3C;RPN1;DDOST;COPE
								GO Cellular component 2025	Intracellular Membraneless Organelle (GO:0043232)	12/1310	0.002342884315069561	0.0142369886697794	TOP2A;TOP2B;MRPS9;XRCC6;CYB5R3;XRCC5;DNTTIP1;SMARCA5;XRCC1;PDS5B;EMD;CKAP5
								GO Cellular component 2025	Nucleolus (GO:0005730)	9/805	0.00233131087394319	0.0142369886697794	TOP2A;TOP2B;MRPS9;XRCC6;XRCC5;DNTTIP1;SMARCA5;XRCC1;CKAP5
								GO Cellular component 2025	Nuclear Lumen (GO:0031981)	9/814	0.002512409765255189	0.0142369886697794	TOP2A;TOP2B;MRPS9;XRCC6;XRCC5;DNTTIP1;SMARCA5;XRCC1;CKAP5
								Reactome pathways 2024	ESR-mediated Signaling	4/192	0.0050941024325041094	0.0144809878137476	ATF2;CBFB;H2BC21;RUNX1
								GO Biological Process 2025	Regulation of Transcription by RNA Polymerase II (GO:0006357)	19/2250	2.849159446592143E-4	0.0148156291222791	ZNF384;XRCC6;ZFHX3;DR1;CBFB;ZNF281;ZBTB10;SMARCA5;ZBTB20;FOXL2;ZFHX4;PHF21A;RUNX1;TBX2;CUX2;CUX1;SIN3A;ZKSCAN1;TEAD3
								GO Cellular component 2025	Microtubule Cytoskeleton (GO:0015630)	6/393	0.002906317450927906	0.0152022758971613	TUBB2A;TUBA3C;KIF3A;KIF14;EMD;CKAP5
								Reactome pathways 2024	Hedgehog 'Off' State	3/99	0.0054803617215290245	0.0154919722407468	TUBB2A;TUBA3C;KIF3A
								Reactome pathways 2024	COPI-mediated Anterograde Transport	3/101	0.005793119330725888	0.016018133231406	TUBB2A;TUBA3C;COPE
								Reactome pathways 2024	Cellular Response to Heat Stress	3/101	0.005793119330725888	0.016018133231406	RPA3;RPA1;RPA2
								KEGG 2021 Human	Fluid shear stress and atherosclerosis	4/139	0.0015943092188747006	0.0161202376575108	SDC4;SDC2;GPC1;SDC1
								Reactome pathways 2024	Cilium Assembly	4/200	0.005877786338127073	0.0161639124298494	TUBB2A;TUBA3C;KIF3A;CKAP5
								Reactome pathways 2024	Transcriptional Regulation by RUNX1	4/202	0.006085570170621995	0.0165553683136275	CBFB;SIN3A;H2BC21;RUNX1
								Reactome pathways 2024	Mitotic Prometaphase	4/203	0.006191275506681363	0.016752863135726	TUBB2A;TUBA3C;PDS5B;CKAP5
								Reactome pathways 2024	Transcriptional Regulation by RUNX2	3/106	0.0066211966904170735	0.0178208804539948	COL1A1;CBFB;RUNX1
								BioPlanet 2019	Meiosis	3/83	0.0033445605297436356	0.0178376561586327	RPA3;RPA1;RPA2
								WikiPathways 2024 Human	G1 To S Cell Cycle Control WP45	3/64	0.001592385501117532	0.0182039723674245	RPA3;RPA1;RPA2
								Reactome pathways 2024	HATs Acetylate Histones	3/108	0.006971132942422415	0.0185652277308723	ATF2;DR1;H2BC21
								Reactome pathways 2024	Synthesis of DNA	3/108	0.006971132942422415	0.0185652277308723	RPA3;RPA1;RPA2
								Reactome pathways 2024	Cellular Responses to Stress	8/787	0.007203172826082709	0.0190827510471091	ATF2;TUBB2A;TUBA3C;SIN3A;H2BC21;RPA3;RPA1;RPA2
								GO Cellular component 2025	Chromosome (GO:0005694)	4/179	0.0039758806079191345	0.0193114200956072	TOP2A;DNTTIP1;SMARCA5;PDS5B
								GO Biological Process 2025	Recombinational Repair (GO:0000725)	4/101	4.843463512385847E-4	0.0197890080648907	XRCC6;XRCC5;RPA3;CHD4
								GO Biological Process 2025	Double-Strand Break Repair (GO:0006302)	5/176	4.3315950532485717E-4	0.0197890080648907	XRCC6;XRCC5;RPA3;XRCC1;CHD4
								BioPlanet 2019	DNA replication pre-Initiation	3/88	0.003943664355030209	0.020575640113201	RPA3;RPA1;RPA2
								Reactome pathways 2024	EML4 and NUDC in Mitotic Spindle Formation	3/116	0.008479791442981399	0.0220039716417876	TUBB2A;TUBA3C;CKAP5
								GO Cellular component 2025	Microtubule (GO:0005874)	4/194	0.005283005727878902	0.0224527743434853	TUBB2A;TUBA3C;KIF3A;KIF14
								Reactome pathways 2024	G1 S Transition	3/121	0.009512672273646118	0.0244335643170808	RPA3;RPA1;RPA2
								Reactome pathways 2024	Transcriptional Regulation by TP53	5/362	0.009824865846648172	0.0251079904969897	ATF2;RPA3;RPA1;RPA2;CHD4
								Reactome pathways 2024	MHC Class II Antigen Presentation	3/126	0.010615973804195584	0.0264614913543003	TUBB2A;TUBA3C;KIF3A
								GO Biological Process 2025	DNA Repair (GO:0006281)	6/302	7.63969438830492E-4	0.02731190743819	XRCC6;XRCC5;RPA3;SMARCA5;XRCC1;PDS5B
								Reactome pathways 2024	Signaling by Hedgehog	3/136	0.013037218357330883	0.0315637918124852	TUBB2A;TUBA3C;KIF3A
								GO Biological Process 2025	Nucleosome Assembly (GO:0006334)	3/56	0.0010814656903985842	0.0323438457067396	H2BC21;SMARCA5;RSF1
								BioPlanet 2019	DNA replication	4/207	0.0066263276780855794	0.0324554825049089	RPA3;RPA1;RPA2;CKAP5
								GO Biological Process 2025	Telomere Organization (GO:0032200)	3/61	0.0013861733228463986	0.032928850023265	XRCC6;XRCC5;RPA3
								GO Biological Process 2025	protein-DNA Complex Assembly (GO:0065004)	3/62	0.0014529173598998176	0.032928850023265	H2BC21;SMARCA5;RSF1
								GO Biological Process 2025	Translation (GO:0006412)	5/232	0.001496765910148409	0.032928850023265	MRPS9;QARS1;EPRS1;IARS1;DARS1
								GO Biological Process 2025	Positive Regulation of Neurogenesis (GO:0050769)	3/64	0.001592385501117532	0.0331046071225651	CUX2;CUX1;TGM2
								Reactome pathways 2024	RHO GTPases Activate Formins	3/139	0.013820067755811821	0.0332997823068608	TUBB2A;TUBA3C;CKAP5
								Reactome pathways 2024	HCMV Infection	4/259	0.01421618214701995	0.0339310762565664	TUBB2A;TUBA3C;H2BC21;CHMP3
								Reactome pathways 2024	Cellular Responses to Stimuli	8/887	0.0141667744888792	0.0339310762565664	ATF2;TUBB2A;TUBA3C;SIN3A;H2BC21;RPA3;RPA1;RPA2
								Reactome pathways 2024	Macroautophagy	3/143	0.014904792319371626	0.0352421724934674	TUBB2A;TUBA3C;CHMP3
								Reactome pathways 2024	Diseases of Metabolism	4/264	0.015149693373525615	0.0354895594768701	SDC4;SDC2;GPC1;SDC1
								KEGG 2021 Human	ECM-receptor interaction	3/88	0.003943664355030209	0.0358873456307749	COL1A1;SDC4;SDC1
								BioPlanet 2019	S phase	3/112	0.007703526702181602	0.0362518903632075	RPA3;RPA1;RPA2
								Reactome pathways 2024	Signaling by Nuclear Receptors	4/270	0.016320090648526003	0.0377076067039002	ATF2;CBFB;H2BC21;RUNX1
								Reactome pathways 2024	RHOA GTPase Cycle	3/149	0.01662007357359473	0.0382261692192678	FARP1;EMC3;TMPO
								GO Biological Process 2025	Telomere Maintenance (GO:0000723)	3/72	0.0022330713617068816	0.0399161505905105	XRCC6;XRCC5;RPA3
								BioPlanet 2019	Cell cycle checkpoints	3/117	0.008680779846628257	0.0400651377536688	RPA3;RPA1;RPA2
								KEGG 2021 Human	Huntington disease	5/306	0.0049216998091250195	0.0407158802391251	TUBB2A;TUBA3C;SIN3A;NDUFB11;TGM2
								Reactome pathways 2024	ER to Golgi Anterograde Transport	3/155	0.018441779729389693	0.0416586631387106	TUBB2A;TUBA3C;COPE
								Reactome pathways 2024	Vesicle-mediated Transport	7/752	0.018376669299102838	0.0416586631387106	COL1A1;TUBB2A;TUBA3C;CUX1;KIF3A;CHMP3;COPE
								Reactome pathways 2024	Antiviral Mechanism by IFN-stimulated Genes	3/158	0.019392701861463985	0.043038189218863	TUBB2A;TUBA3C;ISG15
								Reactome pathways 2024	Autophagy	3/158	0.019392701861463985	0.043038189218863	TUBB2A;TUBA3C;CHMP3
								Reactome pathways 2024	HIV Life Cycle	3/158	0.019392701861463985	0.043038189218863	XRCC6;XRCC5;CHMP3
								GO Biological Process 2025	Nucleosome Organization (GO:0034728)	3/77	0.002704008134859322	0.0441912186611294	H2BC21;SMARCA5;RSF1
								Reactome pathways 2024	Metabolism of Carbohydrates	4/290	0.02062628285600011	0.0451813814940954	SDC4;SDC2;GPC1;SDC1
								BioPlanet 2019	Factors involved in megakaryocyte development and platelet production	3/125	0.010389636237574969	0.0461761610558887	SIN3A;KIF3A;PHF21A
								Reactome pathways 2024	Signal Transduction	16/2613	0.02173816705603028	0.0470064638049201	ATF2;FARP1;CBFB;KIF14;CHD4;CKAP5;RUNX1;COL1A1;TUBB2A;TUBA3C;SIN3A;KIF3A;H2BC21;EMC3;EMD;TMPO
								Reactome pathways 2024	Metabolism	14/2181	0.02224435138798167	0.0478483736616324	NNMT;SDC4;NDUFB11;SDC2;DARS1;AIMP1;CYB5R3;QARS1;EPRS1;SIN3A;GPC1;SDC1;IARS1;SLC25A13
								Reactome pathways 2024	Extracellular Matrix Organization	4/300	0.02301858027256194	0.0487805229042736	COL1A1;SDC4;SDC2;SDC1
								Reactome pathways 2024	RHO GTPase Cycle	5/450	0.023040602715654963	0.0487805229042736	FARP1;KIF14;EMC3;EMD;TMPO
